# Supplementary material for: Iterative SCRaMbLE for engineering synthetic genome modules and chromosomes
Source: Nat Commun. 2025 Aug 7;16:7278. doi: 10.1038/s41467-025-62356-y (PMC12331891; doi:10.1038/s41467-025-62356-y)
Supplement: Supplementary file 4 — Source Data [file 41467_2025_62356_MOESM4_ESM.xlsx]

## Sheet: Figure 1D
Figure 1D
	native		high strength -1	medium strength -2	low strength -3	mixed strength -4
HIS1	1.04		2.47712	1.8451	1.47712	2.30103
HIS2	0.296		2.17609	1.60206	1.17609	1.90309
HIS3	2.516		3	1.90309	1.69897	3
HIS4	0.182		2	1.54407	1.07918	1.69897
HIS5	0.005		1.90309	1.39794	0	0.845098
HIS6	0.176		1.95424	1.47712	0.845098	1.60206
HIS7	0.677		2.30103	1.69897	1.30103	2

## Sheet: Figure 1E
Figure 1E
	Time (min)	SC-His - defragmentation			SC-His - WT			SC-His_blank
	00:00:00	0.098	0.101	0.1	0.098	0.101	0.098	0.096	0.096	0.095
	00:30:00	0.098	0.101	0.1	0.099	0.101	0.099	0.096	0.097	0.094
	01:00:00	0.099	0.101	0.101	0.1	0.101	0.099	0.096	0.096	0.094
	01:30:00	0.1	0.101	0.101	0.1	0.102	0.1	0.096	0.097	0.095
	02:00:00	0.101	0.102	0.101	0.101	0.103	0.101	0.096	0.097	0.095
	02:30:00	0.102	0.102	0.102	0.102	0.103	0.101	0.096	0.097	0.095
	03:00:00	0.107	0.104	0.103	0.103	0.104	0.102	0.096	0.097	0.095
	03:30:00	0.102	0.104	0.103	0.103	0.105	0.103	0.096	0.097	0.095
	04:00:00	0.103	0.106	0.104	0.104	0.106	0.104	0.096	0.097	0.095
	04:30:00	0.103	0.107	0.104	0.104	0.107	0.105	0.096	0.096	0.095
	05:00:00	0.104	0.109	0.106	0.105	0.109	0.106	0.096	0.097	0.095
	05:30:00	0.104	0.11	0.107	0.106	0.11	0.108	0.096	0.097	0.095
	06:00:00	0.105	0.111	0.107	0.109	0.112	0.11	0.096	0.096	0.095
	06:30:00	0.107	0.113	0.108	0.112	0.114	0.113	0.096	0.096	0.095
	07:00:00	0.108	0.113	0.11	0.115	0.118	0.116	0.096	0.097	0.095
	07:30:00	0.11	0.114	0.112	0.118	0.122	0.121	0.096	0.096	0.095
	08:00:00	0.112	0.116	0.114	0.124	0.128	0.126	0.096	0.096	0.095
	08:30:00	0.116	0.117	0.117	0.131	0.135	0.133	0.096	0.096	0.095
	09:00:00	0.119	0.123	0.121	0.141	0.144	0.143	0.096	0.096	0.095
	09:30:00	0.124	0.125	0.126	0.151	0.154	0.154	0.096	0.096	0.095
	10:00:00	0.13	0.13	0.131	0.164	0.169	0.167	0.096	0.096	0.095
	10:30:00	0.138	0.139	0.138	0.185	0.188	0.188	0.096	0.096	0.095
	11:00:00	0.149	0.15	0.148	0.21	0.213	0.209	0.096	0.096	0.095
	11:30:00	0.162	0.163	0.161	0.244	0.247	0.243	0.097	0.096	0.095
	12:00:00	0.178	0.179	0.177	0.28	0.281	0.278	0.096	0.096	0.095
	12:30:00	0.196	0.199	0.195	0.318	0.322	0.319	0.096	0.096	0.095
	13:00:00	0.223	0.226	0.222	0.365	0.37	0.361	0.096	0.096	0.095
	13:30:00	0.251	0.258	0.251	0.418	0.425	0.418	0.096	0.096	0.095
	14:00:00	0.285	0.29	0.284	0.486	0.495	0.479	0.096	0.096	0.095
	14:30:00	0.328	0.325	0.319	0.552	0.56	0.546	0.096	0.096	0.095
	15:00:00	0.367	0.371	0.361	0.617	0.624	0.613	0.096	0.096	0.095
	15:30:00	0.417	0.421	0.413	0.682	0.693	0.676	0.096	0.096	0.095
	16:00:00	0.476	0.479	0.469	0.744	0.759	0.741	0.096	0.096	0.095
	16:30:00	0.532	0.538	0.529	0.805	0.816	0.801	0.096	0.097	0.095
	17:00:00	0.593	0.597	0.586	0.854	0.852	0.844	0.096	0.097	0.095
	17:30:00	0.665	0.666	0.645	0.849	0.842	0.84	0.096	0.096	0.095
	18:00:00	0.722	0.73	0.714	0.841	0.832	0.831	0.096	0.096	0.095
	18:30:00	0.782	0.789	0.774	0.836	0.829	0.826	0.096	0.096	0.095
	19:00:00	0.837	0.844	0.829	0.833	0.828	0.823	0.096	0.096	0.095
	19:30:00	0.847	0.849	0.841	0.831	0.828	0.823	0.095	0.096	0.095
	20:00:00	0.836	0.841	0.832	0.83	0.828	0.822	0.096	0.096	0.096
	20:30:00	0.83	0.834	0.825	0.831	0.827	0.819	0.095	0.096	0.095
	21:00:00	0.828	0.832	0.821	0.83	0.826	0.82	0.095	0.096	0.095
	21:30:00	0.824	0.828	0.818	0.829	0.826	0.819	0.095	0.096	0.095
	22:00:00	0.825	0.828	0.816	0.831	0.826	0.819	0.095	0.096	0.095
	22:30:00	0.825	0.828	0.817	0.831	0.829	0.821	0.096	0.096	0.096
	23:00:00	0.827	0.828	0.817	0.831	0.83	0.821	0.095	0.096	0.095
	23:30:00	0.828	0.833	0.818	0.835	0.831	0.82	0.095	0.096	0.095
	1 day, 0:00:00	0.828	0.834	0.822	0.833	0.831	0.821	0.095	0.096	0.095
	1 day, 0:30:00	0.827	0.833	0.824	0.833	0.834	0.822	0.095	0.096	0.095
	1 day, 1:00:00	0.829	0.832	0.824	0.834	0.836	0.824	0.095	0.096	0.096
	1 day, 1:30:00	0.828	0.827	0.824	0.835	0.837	0.823	0.095	0.096	0.095
	1 day, 2:00:00	0.828	0.831	0.824	0.836	0.838	0.823	0.095	0.096	0.095
	1 day, 2:30:00	0.829	0.827	0.821	0.837	0.839	0.823	0.095	0.096	0.095
	1 day, 3:00:00	0.826	0.833	0.823	0.835	0.842	0.826	0.095	0.096	0.095
	1 day, 3:30:00	0.828	0.833	0.824	0.835	0.841	0.825	0.095	0.096	0.095
	1 day, 4:00:00	0.826	0.834	0.825	0.835	0.844	0.829	0.095	0.096	0.095
	1 day, 4:30:00	0.825	0.832	0.825	0.834	0.844	0.828	0.095	0.096	0.095
	1 day, 5:00:00	0.823	0.83	0.823	0.836	0.847	0.829	0.095	0.096	0.095
	1 day, 5:30:00	0.823	0.825	0.818	0.834	0.848	0.828	0.095	0.096	0.095
	1 day, 6:00:00	0.823	0.827	0.822	0.834	0.85	0.829	0.095	0.096	0.095
	1 day, 6:30:00	0.824	0.83	0.82	0.834	0.849	0.827	0.094	0.095	0.095
	1 day, 7:00:00	0.824	0.83	0.82	0.834	0.852	0.827	0.095	0.095	0.095
	1 day, 7:30:00	0.82	0.832	0.819	0.837	0.856	0.83	0.095	0.096	0.095
	1 day, 8:00:00	0.82	0.827	0.819	0.832	0.855	0.832	0.095	0.096	0.094
	1 day, 8:30:00	0.819	0.824	0.819	0.834	0.857	0.831	0.095	0.096	0.095
	1 day, 9:00:00	0.82	0.826	0.818	0.837	0.858	0.832	0.095	0.096	0.095
	1 day, 9:30:00	0.817	0.828	0.819	0.839	0.859	0.827	0.095	0.096	0.094
	1 day, 10:00:00	0.818	0.827	0.817	0.839	0.86	0.829	0.095	0.096	0.094
	1 day, 10:30:00	0.816	0.824	0.816	0.838	0.862	0.819	0.095	0.096	0.094
	1 day, 11:00:00	0.815	0.82	0.816	0.841	0.864	0.816	0.095	0.096	0.094
	1 day, 11:30:00	0.813	0.821	0.816	0.84	0.864	0.816	0.095	0.095	0.094
	1 day, 12:00:00	0.812	0.822	0.813	0.84	0.867	0.813	0.095	0.096	0.094
	1 day, 12:30:00	0.815	0.822	0.816	0.838	0.87	0.812	0.095	0.096	0.094
	1 day, 13:00:00	0.816	0.823	0.818	0.837	0.872	0.812	0.094	0.096	0.094
	1 day, 13:30:00	0.817	0.819	0.817	0.838	0.871	0.809	0.095	0.095	0.094
	1 day, 14:00:00	0.818	0.821	0.819	0.828	0.873	0.805	0.095	0.096	0.094
	1 day, 14:30:00	0.818	0.823	0.819	0.825	0.874	0.807	0.095	0.096	0.094
	1 day, 15:00:00	0.818	0.821	0.818	0.822	0.869	0.803	0.095	0.096	0.094
	1 day, 15:30:00	0.818	0.824	0.819	0.823	0.864	0.804	0.095	0.096	0.094
	1 day, 16:00:00	0.816	0.827	0.82	0.817	0.855	0.804	0.095	0.096	0.094
	1 day, 16:30:00	0.817	0.824	0.82	0.816	0.854	0.801	0.094	0.096	0.094
	1 day, 17:00:00	0.812	0.823	0.816	0.815	0.851	0.801	0.095	0.096	0.094
	1 day, 17:30:00	0.815	0.827	0.815	0.815	0.852	0.799	0.094	0.096	0.094

## Sheet: Figure 1F
Figure 1F
	Time (min)	SC-His - WT				SC-His_blank					R1 - SC-His			R2 - SC-His			R3 - SC-His			R4 - SC-His			SC-His blank			YPD blank			SC blank			SC-His blank
	00:00:00	0.098	0.107	0.104	0.105	0.097	0.109	0.111	0.109		0.118	0.119	0.111	0.124	0.12	0.115	0.117	0.12	0.117	0.117	0.114	0.121	0.115	0.113	0.113	0.11	0.113	0.109	0.116	0.119	0.114	0.115	0.113	0.113
	00:30:00	0.099	0.108	0.105	0.105	0.098	0.109	0.111	0.109		0.119	0.118	0.111	0.124	0.119	0.115	0.117	0.12	0.117	0.118	0.115	0.121	0.113	0.113	0.113	0.11	0.112	0.11	0.116	0.119	0.114	0.113	0.113	0.113
	01:00:00	0.1	0.108	0.106	0.106	0.097	0.108	0.111	0.109		0.118	0.117	0.111	0.123	0.119	0.115	0.117	0.12	0.117	0.117	0.114	0.12	0.113	0.112	0.112	0.109	0.112	0.109	0.115	0.118	0.113	0.113	0.112	0.112
	01:30:00	0.1	0.108	0.106	0.106	0.097	0.108	0.111	0.109		0.119	0.118	0.112	0.123	0.12	0.117	0.117	0.121	0.117	0.118	0.115	0.12	0.113	0.113	0.112	0.109	0.112	0.109	0.114	0.119	0.113	0.113	0.113	0.112
	02:00:00	0.102	0.109	0.107	0.145	0.097	0.108	0.111	0.109		0.119	0.118	0.113	0.123	0.122	0.118	0.117	0.121	0.118	0.118	0.116	0.12	0.112	0.113	0.112	0.109	0.112	0.109	0.114	0.118	0.113	0.112	0.113	0.112
	02:30:00	0.104	0.11	0.107	0.163	0.096	0.108	0.111	0.109		0.12	0.119	0.114	0.124	0.122	0.118	0.118	0.122	0.118	0.118	0.115	0.121	0.113	0.113	0.112	0.109	0.112	0.108	0.114	0.118	0.112	0.113	0.113	0.112
	03:00:00	0.105	0.111	0.109	0.135	0.096	0.108	0.11	0.109		0.12	0.12	0.115	0.125	0.124	0.119	0.119	0.122	0.118	0.119	0.116	0.121	0.113	0.112	0.112	0.109	0.111	0.108	0.114	0.118	0.112	0.113	0.112	0.112
	03:30:00	0.106	0.112	0.11	0.118	0.096	0.108	0.11	0.109		0.122	0.121	0.117	0.127	0.126	0.121	0.12	0.123	0.118	0.119	0.117	0.122	0.113	0.112	0.112	0.109	0.111	0.108	0.113	0.117	0.112	0.113	0.112	0.112
	04:00:00	0.108	0.113	0.111	0.114	0.097	0.108	0.11	0.109		0.124	0.123	0.12	0.129	0.128	0.124	0.12	0.124	0.119	0.12	0.119	0.122	0.112	0.112	0.112	0.109	0.111	0.108	0.113	0.117	0.112	0.112	0.112	0.112
	04:30:00	0.11	0.115	0.113	0.17	0.096	0.108	0.11	0.109		0.127	0.125	0.122	0.132	0.13	0.127	0.121	0.125	0.12	0.121	0.118	0.123	0.112	0.112	0.11	0.109	0.111	0.108	0.113	0.117	0.112	0.112	0.112	0.11
	05:00:00	0.112	0.117	0.115	0.171	0.097	0.108	0.11	0.109		0.129	0.127	0.125	0.134	0.133	0.129	0.121	0.125	0.12	0.122	0.119	0.123	0.112	0.111	0.11	0.108	0.111	0.108	0.113	0.117	0.112	0.112	0.111	0.11
	05:30:00	0.115	0.119	0.117	0.136	0.096	0.108	0.11	0.109		0.132	0.13	0.128	0.136	0.135	0.132	0.122	0.126	0.121	0.122	0.119	0.123	0.112	0.111	0.11	0.108	0.111	0.108	0.113	0.117	0.112	0.112	0.111	0.11
	06:00:00	0.118	0.121	0.119	0.122	0.097	0.108	0.11	0.109		0.135	0.133	0.13	0.139	0.138	0.134	0.123	0.127	0.122	0.122	0.12	0.124	0.112	0.111	0.11	0.108	0.111	0.108	0.113	0.117	0.112	0.112	0.111	0.11
	06:30:00	0.12	0.124	0.123	0.123	0.096	0.108	0.11	0.109		0.137	0.135	0.133	0.142	0.141	0.137	0.124	0.127	0.123	0.123	0.121	0.125	0.112	0.111	0.11	0.108	0.111	0.108	0.113	0.117	0.111	0.112	0.111	0.11
	07:00:00	0.122	0.126	0.125	0.125	0.096	0.108	0.11	0.109		0.14	0.138	0.135	0.144	0.143	0.14	0.125	0.128	0.124	0.124	0.121	0.125	0.111	0.111	0.109	0.108	0.111	0.108	0.113	0.116	0.11	0.111	0.111	0.109
	07:30:00	0.125	0.128	0.127	0.128	0.096	0.108	0.11	0.109		0.143	0.142	0.139	0.148	0.147	0.144	0.126	0.129	0.125	0.125	0.122	0.126	0.112	0.111	0.109	0.108	0.111	0.108	0.113	0.116	0.11	0.112	0.111	0.109
	08:00:00	0.129	0.132	0.131	0.133	0.096	0.108	0.11	0.109		0.148	0.146	0.144	0.152	0.152	0.149	0.126	0.131	0.127	0.125	0.123	0.127	0.112	0.11	0.109	0.108	0.111	0.108	0.113	0.116	0.111	0.112	0.11	0.109
	08:30:00	0.135	0.137	0.136	0.139	0.096	0.108	0.11	0.109		0.153	0.152	0.149	0.156	0.157	0.155	0.127	0.131	0.128	0.126	0.124	0.128	0.11	0.11	0.109	0.108	0.11	0.107	0.112	0.115	0.11	0.11	0.11	0.109
	09:00:00	0.143	0.144	0.143	0.148	0.096	0.108	0.11	0.109		0.162	0.159	0.158	0.165	0.166	0.164	0.129	0.133	0.129	0.127	0.125	0.129	0.11	0.109	0.109	0.108	0.111	0.107	0.112	0.115	0.11	0.11	0.109	0.109
	09:30:00	0.153	0.152	0.151	0.157	0.096	0.108	0.11	0.109		0.171	0.17	0.17	0.177	0.177	0.176	0.13	0.134	0.13	0.128	0.126	0.129	0.11	0.109	0.109	0.107	0.11	0.107	0.111	0.115	0.11	0.11	0.109	0.109
	10:00:00	0.168	0.166	0.165	0.174	0.096	0.108	0.11	0.109		0.184	0.184	0.183	0.191	0.192	0.191	0.132	0.136	0.132	0.129	0.128	0.131	0.11	0.109	0.109	0.108	0.11	0.107	0.111	0.115	0.11	0.11	0.109	0.109
	10:30:00	0.184	0.182	0.181	0.193	0.096	0.108	0.11	0.109		0.205	0.2	0.198	0.207	0.209	0.207	0.133	0.137	0.134	0.13	0.129	0.131	0.109	0.109	0.109	0.107	0.11	0.107	0.111	0.115	0.11	0.109	0.109	0.109
	11:00:00	0.206	0.204	0.203	0.216	0.096	0.108	0.11	0.109		0.232	0.228	0.22	0.232	0.234	0.232	0.134	0.139	0.135	0.131	0.13	0.132	0.109	0.109	0.109	0.107	0.11	0.107	0.111	0.115	0.11	0.109	0.109	0.109
	11:30:00	0.236	0.231	0.23	0.247	0.096	0.108	0.11	0.109		0.264	0.263	0.249	0.265	0.267	0.262	0.136	0.141	0.137	0.132	0.131	0.134	0.109	0.108	0.108	0.107	0.11	0.107	0.111	0.115	0.11	0.109	0.108	0.108
	12:00:00	0.271	0.262	0.262	0.279	0.096	0.108	0.11	0.109		0.295	0.306	0.286	0.319	0.321	0.302	0.138	0.142	0.138	0.133	0.132	0.135	0.109	0.108	0.108	0.107	0.11	0.107	0.11	0.115	0.11	0.109	0.108	0.108
	12:30:00	0.31	0.299	0.298	0.32	0.096	0.108	0.11	0.109		0.335	0.323	0.316	0.341	0.35	0.343	0.139	0.143	0.14	0.134	0.133	0.135	0.109	0.108	0.109	0.107	0.11	0.107	0.11	0.114	0.109	0.109	0.108	0.109
	13:00:00	0.352	0.343	0.339	0.371	0.096	0.108	0.11	0.108		0.388	0.378	0.362	0.371	0.377	0.382	0.14	0.145	0.141	0.134	0.134	0.136	0.108	0.108	0.108	0.107	0.11	0.107	0.11	0.114	0.109	0.108	0.108	0.108
	13:30:00	0.4	0.387	0.384	0.426	0.096	0.108	0.11	0.108		0.44	0.428	0.415	0.429	0.442	0.439	0.142	0.146	0.142	0.135	0.135	0.137	0.108	0.108	0.108	0.107	0.11	0.107	0.11	0.114	0.109	0.108	0.108	0.108
	14:00:00	0.456	0.444	0.441	0.483	0.096	0.108	0.11	0.109		0.51	0.501	0.486	0.494	0.503	0.503	0.143	0.148	0.144	0.136	0.136	0.137	0.108	0.108	0.108	0.106	0.11	0.106	0.109	0.113	0.109	0.108	0.108	0.108
	14:30:00	0.52	0.508	0.505	0.549	0.096	0.108	0.11	0.108		0.565	0.557	0.559	0.557	0.563	0.572	0.145	0.149	0.144	0.137	0.136	0.139	0.108	0.108	0.108	0.107	0.11	0.106	0.109	0.114	0.109	0.108	0.108	0.108
	15:00:00	0.584	0.571	0.567	0.612	0.096	0.108	0.11	0.109		0.626	0.62	0.625	0.615	0.625	0.646	0.145	0.15	0.146	0.138	0.138	0.139	0.108	0.107	0.108	0.106	0.109	0.106	0.108	0.113	0.108	0.108	0.107	0.108
	15:30:00	0.645	0.629	0.628	0.674	0.096	0.108	0.11	0.109		0.692	0.687	0.698	0.68	0.685	0.715	0.146	0.15	0.147	0.139	0.139	0.14	0.108	0.107	0.108	0.106	0.11	0.106	0.109	0.113	0.108	0.108	0.107	0.108
	16:00:00	0.704	0.693	0.691	0.735	0.096	0.108	0.11	0.108		0.756	0.75	0.773	0.745	0.749	0.782	0.147	0.151	0.146	0.14	0.14	0.141	0.107	0.107	0.107	0.106	0.11	0.106	0.109	0.113	0.108	0.107	0.107	0.107
	16:30:00	0.764	0.751	0.751	0.794	0.096	0.108	0.11	0.109		0.818	0.812	0.855	0.803	0.814	0.848	0.147	0.152	0.147	0.142	0.142	0.143	0.108	0.107	0.108	0.106	0.11	0.106	0.109	0.113	0.108	0.108	0.107	0.108
	17:00:00	0.821	0.809	0.81	0.851	0.096	0.108	0.11	0.109		0.865	0.864	0.919	0.858	0.859	0.903	0.148	0.152	0.147	0.142	0.144	0.144	0.107	0.107	0.107	0.106	0.11	0.106	0.108	0.113	0.108	0.107	0.107	0.107
	17:30:00	0.868	0.861	0.862	0.9	0.096	0.108	0.11	0.109		0.861	0.862	0.924	0.86	0.856	0.895	0.147	0.152	0.146	0.143	0.144	0.144	0.107	0.107	0.107	0.106	0.11	0.106	0.108	0.112	0.108	0.107	0.107	0.107
	18:00:00	0.867	0.871	0.876	0.895	0.096	0.108	0.11	0.109		0.853	0.853	0.908	0.847	0.852	0.884	0.148	0.154	0.148	0.146	0.147	0.147	0.107	0.107	0.107	0.106	0.11	0.106	0.109	0.113	0.108	0.107	0.107	0.107
	18:30:00	0.856	0.858	0.863	0.889	0.096	0.108	0.11	0.109		0.851	0.849	0.898	0.848	0.848	0.877	0.148	0.153	0.148	0.147	0.147	0.148	0.107	0.107	0.107	0.106	0.109	0.106	0.108	0.113	0.108	0.107	0.107	0.107
	19:00:00	0.851	0.852	0.854	0.885	0.096	0.108	0.11	0.108		0.848	0.851	0.893	0.844	0.849	0.874	0.15	0.155	0.15	0.15	0.15	0.152	0.107	0.107	0.107	0.106	0.109	0.106	0.109	0.112	0.108	0.107	0.107	0.107
	19:30:00	0.847	0.849	0.851	0.882	0.096	0.107	0.11	0.108		0.85	0.852	0.887	0.847	0.846	0.869	0.151	0.157	0.15	0.151	0.152	0.152	0.107	0.107	0.107	0.106	0.11	0.106	0.108	0.112	0.108	0.107	0.107	0.107
	20:00:00	0.847	0.848	0.851	0.891	0.096	0.108	0.11	0.108		0.848	0.853	0.881	0.847	0.849	0.865	0.152	0.157	0.154	0.154	0.156	0.156	0.107	0.107	0.107	0.106	0.109	0.106	0.108	0.112	0.108	0.107	0.107	0.107
	20:30:00	0.844	0.846	0.848	0.889	0.096	0.107	0.11	0.108		0.85	0.854	0.88	0.847	0.849	0.866	0.153	0.159	0.154	0.156	0.158	0.158	0.106	0.106	0.107	0.105	0.109	0.106	0.108	0.111	0.107	0.106	0.106	0.107
	21:00:00	0.844	0.844	0.845	0.891	0.096	0.107	0.11	0.108		0.85	0.856	0.873	0.848	0.851	0.861	0.156	0.16	0.158	0.159	0.161	0.162	0.107	0.106	0.107	0.105	0.11	0.106	0.108	0.112	0.107	0.107	0.106	0.107
	21:30:00	0.841	0.843	0.844	0.886	0.096	0.108	0.11	0.108		0.852	0.861	0.866	0.851	0.852	0.862	0.158	0.165	0.161	0.163	0.167	0.167	0.107	0.106	0.106	0.105	0.109	0.105	0.107	0.111	0.107	0.107	0.106	0.106
	22:00:00	0.844	0.841	0.845	0.891	0.096	0.108	0.11	0.108		0.852	0.86	0.865	0.851	0.857	0.861	0.162	0.17	0.165	0.165	0.168	0.169	0.106	0.106	0.106	0.105	0.109	0.105	0.108	0.111	0.107	0.106	0.106	0.106
	22:30:00	0.843	0.842	0.843	0.892	0.096	0.107	0.11	0.108		0.855	0.86	0.874	0.851	0.855	0.861	0.167	0.174	0.169	0.17	0.172	0.171	0.106	0.106	0.106	0.105	0.109	0.105	0.107	0.111	0.107	0.106	0.106	0.106
	23:00:00	0.843	0.842	0.845	0.844	0.096	0.107	0.11	0.108		0.857	0.866	0.86	0.853	0.861	0.861	0.174	0.179	0.175	0.175	0.177	0.176	0.106	0.106	0.106	0.105	0.109	0.105	0.107	0.111	0.107	0.106	0.106	0.106
	23:30:00	0.842	0.842	0.843	0.84	0.096	0.108	0.11	0.108		0.859	0.867	0.866	0.856	0.864	0.862	0.177	0.184	0.18	0.181	0.181	0.183	0.106	0.106	0.106	0.105	0.109	0.105	0.107	0.111	0.106	0.106	0.106	0.106
	1 day, 0:00:00	0.842	0.841	0.843	0.841	0.096	0.108	0.11	0.108		0.863	0.867	0.87	0.858	0.867	0.862	0.182	0.191	0.187	0.185	0.187	0.188	0.106	0.106	0.106	0.105	0.109	0.105	0.107	0.111	0.106	0.106	0.106	0.106
	1 day, 0:30:00	0.843	0.843	0.843	0.841	0.096	0.108	0.11	0.108		0.866	0.87	0.874	0.861	0.87	0.863	0.192	0.201	0.196	0.192	0.195	0.193	0.106	0.106	0.106	0.105	0.109	0.105	0.107	0.11	0.107	0.106	0.106	0.106
	1 day, 1:00:00	0.843	0.843	0.845	0.84	0.096	0.108	0.11	0.108		0.868	0.868	0.872	0.86	0.873	0.863	0.206	0.215	0.21	0.2	0.202	0.201	0.106	0.106	0.106	0.105	0.109	0.105	0.107	0.11	0.106	0.106	0.106	0.106
	1 day, 1:30:00	0.845	0.844	0.844	0.839	0.096	0.107	0.11	0.107		0.87	0.87	0.871	0.862	0.875	0.863	0.217	0.225	0.221	0.206	0.21	0.21	0.106	0.107	0.106	0.105	0.109	0.105	0.107	0.111	0.107	0.106	0.107	0.106
	1 day, 2:00:00	0.847	0.844	0.844	0.839	0.096	0.108	0.11	0.108		0.871	0.868	0.874	0.865	0.878	0.862	0.224	0.236	0.231	0.215	0.218	0.217	0.105	0.106	0.106	0.104	0.109	0.105	0.107	0.111	0.106	0.105	0.106	0.106
	1 day, 2:30:00	0.849	0.842	0.843	0.838	0.096	0.108	0.11	0.108		0.874	0.868	0.883	0.873	0.881	0.864	0.236	0.247	0.241	0.225	0.23	0.228	0.105	0.106	0.106	0.105	0.109	0.105	0.106	0.111	0.106	0.105	0.106	0.106
	1 day, 3:00:00	0.851	0.842	0.842	0.839	0.096	0.108	0.11	0.108		0.875	0.872	0.886	0.876	0.884	0.861	0.246	0.262	0.257	0.233	0.241	0.239	0.105	0.106	0.106	0.104	0.109	0.105	0.106	0.111	0.106	0.105	0.106	0.106
	1 day, 3:30:00	0.846	0.84	0.843	0.841	0.096	0.108	0.11	0.108		0.874	0.872	0.887	0.876	0.884	0.865	0.262	0.278	0.273	0.246	0.253	0.254	0.105	0.107	0.106	0.104	0.108	0.105	0.106	0.111	0.106	0.105	0.107	0.106
	1 day, 4:00:00	0.849	0.843	0.844	0.841	0.096	0.107	0.11	0.108		0.876	0.872	0.889	0.877	0.879	0.867	0.28	0.296	0.294	0.259	0.267	0.268	0.105	0.106	0.106	0.104	0.108	0.105	0.107	0.11	0.106	0.105	0.106	0.106
	1 day, 4:30:00	0.852	0.845	0.845	0.842	0.096	0.107	0.11	0.108		0.876	0.872	0.888	0.879	0.877	0.866	0.301	0.318	0.314	0.274	0.281	0.28	0.105	0.106	0.106	0.104	0.108	0.105	0.106	0.11	0.106	0.105	0.106	0.106
	1 day, 5:00:00	0.849	0.841	0.844	0.839	0.096	0.107	0.11	0.108		0.875	0.872	0.886	0.879	0.874	0.866	0.323	0.343	0.338	0.287	0.297	0.298	0.105	0.107	0.106	0.104	0.108	0.105	0.106	0.111	0.106	0.105	0.107	0.106
	1 day, 5:30:00	0.854	0.844	0.846	0.842	0.096	0.108	0.11	0.108		0.874	0.872	0.891	0.878	0.877	0.867	0.348	0.369	0.37	0.305	0.316	0.315	0.105	0.106	0.106	0.104	0.108	0.104	0.105	0.111	0.106	0.105	0.106	0.106
	1 day, 6:00:00	0.85	0.845	0.847	0.839	0.095	0.107	0.11	0.108		0.872	0.871	0.89	0.881	0.876	0.866	0.377	0.4	0.4	0.326	0.338	0.335	0.105	0.106	0.106	0.104	0.108	0.104	0.105	0.11	0.105	0.105	0.106	0.106
	1 day, 6:30:00	0.851	0.842	0.845	0.836	0.096	0.107	0.11	0.108		0.871	0.87	0.889	0.879	0.876	0.868	0.408	0.436	0.438	0.346	0.361	0.358	0.105	0.106	0.106	0.104	0.108	0.104	0.105	0.11	0.106	0.105	0.106	0.106
	1 day, 7:00:00	0.851	0.843	0.845	0.837	0.095	0.107	0.11	0.108		0.87	0.869	0.89	0.878	0.877	0.867	0.446	0.475	0.477	0.368	0.38	0.379	0.105	0.106	0.106	0.104	0.108	0.104	0.105	0.11	0.106	0.105	0.106	0.106
	1 day, 7:30:00	0.85	0.842	0.846	0.837	0.096	0.107	0.11	0.108		0.869	0.868	0.882	0.887	0.871	0.864	0.478	0.507	0.516	0.384	0.392	0.394	0.105	0.106	0.105	0.104	0.108	0.104	0.105	0.11	0.105	0.105	0.106	0.105
	1 day, 8:00:00	0.85	0.841	0.845	0.837	0.095	0.107	0.11	0.108		0.869	0.867	0.883	0.888	0.875	0.867	0.513	0.547	0.567	0.401	0.411	0.41	0.105	0.106	0.106	0.104	0.108	0.105	0.105	0.109	0.106	0.105	0.106	0.106
	1 day, 8:30:00	0.848	0.841	0.845	0.836	0.095	0.107	0.11	0.108		0.866	0.868	0.885	0.892	0.876	0.866	0.555	0.58	0.605	0.419	0.428	0.428	0.105	0.106	0.105	0.104	0.108	0.104	0.105	0.11	0.106	0.105	0.106	0.105
	1 day, 9:00:00	0.848	0.841	0.843	0.837	0.095	0.107	0.11	0.107		0.865	0.865	0.888	0.888	0.883	0.87	0.594	0.626	0.65	0.436	0.445	0.446	0.106	0.106	0.106	0.104	0.108	0.104	0.105	0.11	0.105	0.106	0.106	0.106
	1 day, 9:30:00	0.849	0.84	0.843	0.892	0.095	0.107	0.11	0.108		0.864	0.864	0.888	0.888	0.883	0.871	0.636	0.665	0.692	0.451	0.458	0.459	0.105	0.106	0.105	0.104	0.107	0.104	0.105	0.109	0.105	0.105	0.106	0.105
	1 day, 10:00:00	0.848	0.838	0.841	0.891	0.095	0.107	0.109	0.108		0.865	0.873	0.875	0.897	0.874	0.864	0.684	0.701	0.738	0.467	0.476	0.475	0.105	0.106	0.105	0.103	0.108	0.104	0.105	0.109	0.105	0.105	0.106	0.105
	1 day, 10:30:00	0.85	0.84	0.845	0.891	0.095	0.107	0.11	0.108		0.869	0.873	0.877	0.895	0.88	0.866	0.721	0.745	0.777	0.48	0.485	0.485	0.105	0.106	0.105	0.103	0.107	0.104	0.105	0.11	0.105	0.105	0.106	0.105
	1 day, 11:00:00	0.848	0.84	0.844	0.891	0.095	0.107	0.11	0.108		0.87	0.874	0.875	0.887	0.876	0.865	0.757	0.752	0.777	0.495	0.493	0.495	0.105	0.106	0.105	0.103	0.107	0.104	0.105	0.109	0.105	0.105	0.106	0.105
	1 day, 11:30:00	0.848	0.838	0.843	0.889	0.095	0.107	0.109	0.107		0.86	0.863	0.877	0.886	0.874	0.869	0.764	0.733	0.762	0.506	0.511	0.513	0.105	0.106	0.105	0.103	0.107	0.104	0.104	0.109	0.105	0.105	0.106	0.105
	1 day, 12:00:00	0.848	0.838	0.842	0.887	0.095	0.107	0.109	0.107		0.859	0.866	0.881	0.882	0.876	0.869	0.754	0.727	0.754	0.519	0.522	0.524	0.106	0.106	0.105	0.103	0.107	0.104	0.105	0.109	0.105	0.106	0.106	0.105
	1 day, 12:30:00	0.847	0.839	0.841	0.888	0.095	0.107	0.109	0.108		0.865	0.87	0.873	0.872	0.873	0.862	0.752	0.731	0.761	0.528	0.531	0.532	0.105	0.106	0.105	0.103	0.107	0.104	0.104	0.109	0.105	0.105	0.106	0.105
	1 day, 13:00:00	0.847	0.84	0.843	0.888	0.095	0.107	0.109	0.107		0.866	0.867	0.875	0.868	0.869	0.863	0.749	0.732	0.765	0.535	0.535	0.537	0.106	0.106	0.105	0.103	0.107	0.104	0.105	0.109	0.105	0.106	0.106	0.105
	1 day, 13:30:00	0.848	0.841	0.842	0.886	0.095	0.107	0.109	0.108		0.86	0.866	0.871	0.869	0.87	0.865	0.75	0.737	0.764	0.541	0.537	0.54	0.106	0.106	0.105	0.103	0.107	0.104	0.105	0.109	0.105	0.106	0.106	0.105
	1 day, 14:00:00	0.848	0.841	0.842	0.885	0.095	0.107	0.11	0.108		0.861	0.867	0.871	0.87	0.87	0.859	0.749	0.742	0.771	0.553	0.546	0.549	0.106	0.106	0.105	0.103	0.107	0.104	0.105	0.109	0.105	0.106	0.106	0.105
	1 day, 14:30:00	0.848	0.84	0.843	0.884	0.095	0.107	0.11	0.107		0.857	0.864	0.871	0.867	0.866	0.856	0.748	0.744	0.783	0.555	0.555	0.553	0.106	0.105	0.105	0.103	0.107	0.104	0.105	0.109	0.105	0.106	0.105	0.105
	1 day, 15:00:00	0.848	0.838	0.842	0.88	0.095	0.107	0.109	0.107		0.85	0.856	0.866	0.862	0.863	0.856	0.74	0.732	0.783	0.558	0.563	0.568	0.106	0.106	0.105	0.103	0.107	0.103	0.105	0.109	0.104	0.106	0.106	0.105
	1 day, 15:30:00	0.847	0.837	0.84	0.876	0.095	0.107	0.109	0.108		0.849	0.856	0.864	0.86	0.861	0.852	0.743	0.733	0.78	0.561	0.57	0.572	0.106	0.106	0.105	0.103	0.107	0.103	0.106	0.109	0.105	0.106	0.106	0.105
	1 day, 16:00:00	0.848	0.838	0.838	0.875	0.095	0.107	0.109	0.107		0.843	0.845	0.858	0.853	0.852	0.849	0.737	0.729	0.784	0.57	0.576	0.579	0.106	0.106	0.105	0.103	0.106	0.103	0.105	0.109	0.104	0.106	0.106	0.105
	1 day, 16:30:00	0.848	0.836	0.838	0.873	0.095	0.107	0.11	0.108		0.844	0.844	0.855	0.853	0.856	0.846	0.736	0.732	0.79	0.573	0.578	0.581	0.106	0.105	0.105	0.103	0.107	0.103	0.105	0.109	0.105	0.106	0.105	0.105
	1 day, 17:00:00	0.846	0.834	0.838	0.872	0.095	0.107	0.109	0.107		0.847	0.85	0.854	0.854	0.852	0.846	0.736	0.736	0.792	0.573	0.576	0.583	0.106	0.105	0.105	0.103	0.106	0.103	0.105	0.108	0.104	0.106	0.105	0.105
	1 day, 17:30:00	0.844	0.833	0.835	0.87	0.095	0.107	0.109	0.107		0.843	0.845	0.857	0.851	0.852	0.846	0.736	0.737	0.793	0.573	0.575	0.58	0.106	0.105	0.105	0.103	0.106	0.103	0.105	0.108	0.104	0.106	0.105	0.105

## Sheet: Figure 2D
Figure 2D

## Sheet: Figure 3B, F and S11A
Figure 3B, F and S11A (raw reads see Figure 3D and S9)
	Number of HIS Genes	yXL219pool	yXL327pool	yXL397pool
	4	0.740741	0.929415	0.211249
	5	0.790123	1.50716	1.24109
	6	0.296296	1.05501	0.580935
	7	8.71605	1.38156	1.92765
	8	86.8889	83.1198	92.263
	9	2.22222	8.54057	2.37655
	10	0.296296	2.56217	0.739372
	11	0.0493827	0.72846	0.633747
	12	0	0.125597	0.0264061
	13	0	0.0502386	0

## Sheet: Figure 3C and S11B
Figure 3C and S11B (raw reads see Figure 3D and S9)
	duplication frequency
	Genes	yXL219pool		yXL327pool		yXL397pool
		read count	%	read count	%	read count	%
	HIS1	1	0.02	0	0	2	0.05
	HIS2	1	0.02	20	0.5	10	0.26
	HIS3	6	0.15	18	0.45	17	0.45
	HIS4	93	89.56	45	1.13	32	0.84
	HIS5	3627	2.3	3405	85.53	3540	93.48
	HIS6	9	0.22	18	0.45	4	0.11
	HIS7	9	0.22	17	0.43	6	0.16

## Sheet: Figure 3D and S9
Figure 3D and S9
	yXL219pool	genotype	count	frequency		yXL327pool	genotype	count	frequency		yXL397pool	genotype	count	frequency
	0	HIS1_HIS2_HIS3_HIS4_HIS5_HIS5_HIS6_HIS7_URA	1518	0.374815		0	HIS1_HIS2_HIS3_HIS4_HIS5_HIS5_HIS6_HIS7_URA	1766	0.443607		0	HIS1_HIS2_HIS3_his7_his6_HIS4_HIS5_HIS5	2741	0.723792
	1	HIS1_HIS2_his3_his5_his5_his4_his6_HIS7_URA	692	0.170864		1	his5_his5_his4_his3_his2_his1_HIS6_HIS7_URA	251	0.0630495		1	HIS1_HIS2_his3_his7_his6_HIS4_HIS5_HIS5	85	0.0224452
	2	HIS1_HIS2_HIS3_his7_his6_HIS4_HIS5_HIS5_URA	644	0.159012		2	HIS1_HIS2_HIS3_his5_his5_his4_HIS6_HIS7_URA	160	0.0401909		2	his1_HIS2_HIS3_his7_his6_HIS4_HIS5_HIS5	73	0.0192765
	3	his2_HIS3_his5_his5_his4_his1_HIS6_HIS7_URA	193	0.0476543		3	HIS1_HIS2_HIS3_HIS4_HIS5_HIS5_HIS5_HIS6_HIS7_URA	138	0.0346647		3	HIS1_HIS2_HIS3_HIS6_HIS7_HIS4_HIS5_HIS5	71	0.0187483
	4	HIS1_HIS2_HIS3_HIS4_HIS5_HIS5_his7_his6_URA	183	0.0451852		4	HIS1_HIS2_HIS3_HIS4_HIS5_HIS5_his7_his6_URA	124	0.031148		4	HIS1_HIS2_HIS3_his5_his5_his4_HIS6_HIS7	57	0.0150515
	5	his5_HIS1_HIS2_HIS3_HIS4_HIS5_HIS6_HIS7_URA	149	0.0367901		5	his1_HIS2_HIS3_HIS4_HIS5_HIS5_HIS6_HIS7_URA	83	0.020849		5	HIS1_HIS2_HIS3_his7_his6_HIS4_HIS5_HIS5_HIS5	53	0.0139952
	6	HIS1_HIS2_HIS3_HIS4_HIS5_HIS6_HIS7_URA	115	0.0283951		6	HIS1_HIS2_HIS3_HIS4_HIS5_HIS5_his6_HIS7_URA	78	0.0195931		6	his3_his2_his1_his7_his6_HIS4_HIS5_HIS5	49	0.012939
	7	his5_his4_his3_his2_his1_HIS6_HIS7_URA	62	0.0153086		7	HIS1_HIS2_his3_HIS4_HIS5_HIS5_HIS6_HIS7_URA	51	0.0128109		7	his5_his5_his4_HIS6_HIS7_his3_his2_his1	49	0.012939
	8	HIS1_his2_HIS3_HIS4_HIS5_HIS5_HIS6_HIS7_URA	59	0.0145679		8	his3_his2_his1_HIS4_HIS5_HIS5_HIS6_HIS7_URA	40	0.0100477		8	HIS1_HIS2_HIS3_his7_his6_his5_his5_his4	41	0.0108265
	9	HIS1_HIS2_HIS3_his5_his5_his4_HIS6_HIS7_URA	59	0.0145679		9	his5_his5_his4_his3_his2_his1_his7_his6_URA	36	0.00904295		9	HIS1_HIS2_HIS3_his7_his6_HIS4_HIS5	30	0.00792184
	10	HIS1_HIS2_HIS3_HIS4_HIS4_HIS5_HIS5_his7_his6_URA	36	0.00888889		10	HIS1_HIS2_HIS3_his5_his5_his5_his4_HIS6_HIS7_URA	30	0.0075358		10	HIS1_his3_his2_his7_his6_HIS4_HIS5_HIS5	26	0.00686559
	11	HIS1_HIS2_HIS3_his5_his4_HIS6_HIS7_URA	26	0.00641975		11	HIS1_HIS2_HIS3_HIS4_HIS5_HIS5_HIS5_his7_his6_URA	30	0.0075358		11	HIS1_HIS2_HIS3_his7_his6_his4_HIS5_HIS5	24	0.00633747
	12	his1_HIS2_HIS6_HIS7_URA	26	0.00641975		12	HIS1_his2_HIS3_HIS4_HIS5_HIS5_HIS6_HIS7_URA	29	0.0072846		12	HIS1_HIS2_HIS3_his7_his6	19	0.00501716
	13	his5_his4_his3_his2_HIS1_HIS6_HIS7_URA	21	0.00518519		13	his5_his5_his4_his3_his2_HIS1_HIS6_HIS7_URA	29	0.0072846		13	HIS1_HIS2_HIS3_his7_his6_HIS4_HIS5_HIS5_HIS4_HIS5_HIS5	18	0.0047531
	14	HIS4_HIS5_HIS5_his3_his2_his1_his7_his6_URA	18	0.00444444		14	HIS1_HIS2_HIS3_his4_HIS5_HIS5_HIS6_HIS7_URA	28	0.00703341		14	HIS1_his2_HIS3_his7_his6_HIS4_HIS5_HIS5	18	0.0047531
	15	HIS1_his3_his2_his5_his4_his5_his4_his7_his6_URA	16	0.00395062		15	his4_his3_his2_his1_HIS5_HIS5_HIS6_HIS7_URA	27	0.00678222		15	HIS1_HIS2_HIS3_HIS6_HIS7_his5_his5_his4	13	0.0034328
	16	his5_his4_his3_his2_his1_his7_his6_URA	14	0.00345679		16	HIS1_HIS2_HIS3_his7_his6_his5_his5_his4_URA	26	0.00653102		16	HIS6_HIS7_his3_his2_his1_HIS4_HIS5_HIS5	13	0.0034328
	17	HIS1_HIS2_HIS3_HIS4_HIS5_his7_his6_URA	13	0.00320988		17	his5_his5_his5_his4_his3_his2_his1_HIS6_HIS7_URA	23	0.00577744		17	his5_his4_HIS6_HIS7_his3_his2_his1	12	0.00316874
	18	his1_HIS2_HIS3_HIS6_HIS7_URA	13	0.00320988		18	his1_HIS2_HIS3_HIS4_HIS5_HIS5_HIS5_HIS6_HIS7_URA	23	0.00577744		18	HIS1_HIS2_HIS3_his7_his6_HIS4_HIS5_HIS5_HIS5_HIS5	10	0.00264061
	19	his5_his4_HIS1_HIS2_HIS3_HIS6_HIS7_URA	12	0.00296296		19	HIS1_HIS2_HIS3_his5_his5_his4_his7_his6_URA	22	0.00552625		19	HIS1_HIS2_HIS3_his7_HIS6_HIS4_HIS5_HIS5	10	0.00264061
	20	HIS1_HIS2_HIS3_HIS4_HIS5_HIS4_HIS5_HIS6_HIS7_URA	11	0.00271605		20	his1_HIS2_HIS3_HIS4_HIS5_HIS5_his7_his6_URA	22	0.00552625		20	HIS1_HIS2_HIS3_his7_his6_HIS4_his5_his5	8	0.00211249
	21	HIS1_HIS2_HIS3_his5_his4_his5_his4_HIS6_HIS7_URA	10	0.00246914		21	HIS1_HIS2_HIS3_HIS4_HIS5_HIS5_HIS5_HIS5_HIS6_HIS7_URA	20	0.00502386		21	HIS1_HIS2_his5_his5_his4_HIS6_HIS7_his3	8	0.00211249
	22	his1_HIS2_HIS3_HIS4_HIS5_HIS6_HIS7_URA	6	0.00148148		22	his7_his6_his5_his5_his4_his3_his2_his1_URA	19	0.00477267		22	his3_his2_HIS1_his7_his6_HIS4_HIS5_HIS5	7	0.00184843
	23	HIS1_HIS2_HIS3_his4_his5_HIS6_HIS7_his5_HIS6_HIS7_URA	6	0.00148148		23	HIS1_HIS2_HIS3_HIS4_HIS5_HIS5_URA	18	0.00452148		23	his1_HIS2_his3_his7_his6_HIS4_HIS5_HIS5	7	0.00184843
	24	HIS1_HIS2_HIS3_HIS4_HIS5_URA	5	0.00123457		24	his3_his2_his1_HIS4_HIS5_HIS5_HIS5_HIS6_HIS7_URA	16	0.00401909		24	HIS1_HIS2_HIS3_his4_HIS6_HIS7_HIS5_HIS5	6	0.00158437
	25	his3_his2_his1_HIS4_HIS5_HIS6_HIS7_URA	4	0.000987654		25	HIS1_HIS2_his5_his5_his4_his3_HIS6_HIS7_URA	16	0.00401909		25	HIS1_his3_HIS2_his7_his6_HIS4_HIS5_HIS5	5	0.00132031
	26	HIS1_HIS2_HIS3_HIS4_HIS6_HIS7_URA	4	0.000987654		26	his5_his5_his7_his6_HIS1_HIS2_HIS3_HIS4_URA	15	0.0037679		26	HIS1_HIS2_HIS6_HIS7_his3_HIS4_HIS5_HIS5	5	0.00132031
	27	HIS1_HIS2_HIS3_HIS4_HIS5_HIS4_HIS5_his7_his6_URA	3	0.000740741		27	HIS1_HIS2_HIS3_HIS4_his7_his6_his5_his5_URA	14	0.0035167		27	HIS1_HIS2_HIS3_his5_his5_his4_his7_his6	5	0.00132031
	28	his5_his4_his4_his3_his2_HIS1_HIS7_HIS6_his5_his3_URA	3	0.000740741		28	HIS1_his3_his2_HIS4_HIS5_HIS5_HIS6_HIS7_URA	13	0.00326551		28	his7_his6_HIS4_HIS5_HIS5	5	0.00132031
	29	his4_his5_HIS1_HIS2_HIS3_HIS6_HIS7_URA	3	0.000740741		29	HIS1_his3_his2_HIS4_HIS5_HIS5_HIS5_his7_his6_URA	13	0.00326551		29	his2_his1_HIS3_his7_his6_HIS4_HIS5_HIS5	4	0.00105625
	30	his5_his4_his2_HIS1_HIS3_HIS6_HIS7_URA	3	0.000740741		30	HIS1_HIS2_his3_HIS4_HIS5_HIS5_HIS5_HIS5_HIS6_HIS7_URA	12	0.00301432		30	HIS1_HIS6_HIS7_his3_his2_HIS4_HIS5_HIS5	4	0.00105625
	31	HIS1_HIS2_HIS3_HIS4_HIS5_HIS5_HIS5_HIS6_HIS7_URA	3	0.000740741		31	his1_HIS2_HIS3_his5_his5_his4_HIS6_HIS7_URA	12	0.00301432		31	his3_his2_his1_HIS6_HIS7_HIS4_HIS5_HIS5	4	0.00105625
	32	HIS1_HIS2_his3_HIS4_HIS5_HIS6_HIS7_URA	3	0.000740741		32	his3_his2_his1_HIS4_HIS5_HIS5_his6_HIS7_URA	11	0.00276312		32	his1_HIS2_HIS3_HIS6_HIS7_HIS4_HIS5_HIS5	4	0.00105625
	33	HIS1_HIS2_HIS3_HIS4_HIS5_HIS5_URA	2	0.000493827		33	his1_HIS2_HIS3_HIS4_HIS5_HIS5_his6_HIS7_URA	11	0.00276312		33	his1_HIS2_HIS3_his7_his6_his4_HIS5_HIS5	4	0.00105625
	34	his5_his4_HIS1_HIS2_HIS3_his7_his6_URA	2	0.000493827		34	HIS1_HIS2_HIS3_his4_his5_his5_HIS6_HIS7_URA	11	0.00276312		34	HIS1_HIS2_his3_HIS6_HIS7_HIS4_HIS5_HIS5	4	0.00105625
	35	HIS1_HIS2_HIS3_HIS4_HIS5_his6_HIS7_URA	2	0.000493827		35	his3_his2_HIS1_HIS4_HIS5_HIS5_HIS6_HIS7_URA	10	0.00251193		35	HIS1_HIS2_HIS3_his7_his6_HIS4	3	0.000792184
	36	HIS1_HIS2_his3_his5_his4_HIS6_HIS7_URA	2	0.000493827		36	HIS1_HIS2_HIS3_his5_his5_HIS4_HIS6_HIS7_URA	10	0.00251193		36	HIS1_HIS2_HIS3_his7_his6_his4_his5_his5	3	0.000792184
	37	HIS4_HIS5_his3_his2_his1_HIS6_HIS7_URA	2	0.000493827		37	HIS1_HIS2_HIS3_his7_his6_HIS4_HIS5_HIS5_URA	10	0.00251193		37	HIS1_HIS2_HIS3_HIS3_his7_his6_HIS4_HIS5_HIS5	3	0.000792184
	38	his5_his4_HIS3_his2_HIS1_his7_his6_URA	2	0.000493827		38	his5_his5_his4_his3_his2_HIS1_his7_his6_URA	10	0.00251193		38	his5_his5_his4_HIS6_HIS7_HIS1_HIS2_HIS3	3	0.000792184
	39	HIS1_HIS2_HIS4_HIS5_his3_HIS6_HIS7_URA	2	0.000493827		39	HIS1_his2_HIS3_HIS4_HIS5_HIS5_HIS5_his7_his6_URA	9	0.00226074		39	HIS1_HIS2_HIS3_his6_his7_HIS4_HIS5_HIS5	3	0.000792184
	40	HIS1_HIS2_his3_HIS4_HIS5_his7_his6_URA	2	0.000493827		40	HIS1_HIS2_his5_his5_his4_URA	9	0.00226074		40	HIS1_HIS2_HIS3_his7_his6_HIS5_HIS5	3	0.000792184
	41	HIS1_HIS2_his4_his3_his5_his7_his6_URA	2	0.000493827		41	HIS1_HIS2_HIS3_HIS4_URA	9	0.00226074		41	his5_his5_his4_his7_his6_his3_his2_his1	3	0.000792184
	42	his1_HIS2_HIS4_HIS5_his3_HIS6_HIS7_URA	2	0.000493827		42	his5_his5_his4_HIS1_HIS2_HIS3_HIS6_HIS7_URA	9	0.00226074		42	HIS1_HIS2_HIS3_his7_his6_his5_his4	3	0.000792184
	43	his7_his6_HIS4_HIS5_his3_his2_his1_URA	2	0.000493827		43	HIS1_HIS2_HIS3_HIS4_HIS5_HIS5_HIS6_HIS7_HIS5_HIS5_URA	9	0.00226074		43	HIS1_HIS2_HIS3_HIS6_HIS7	3	0.000792184
	44	HIS1_HIS2_HIS3_his4_his5_HIS6_HIS7_URA	2	0.000493827		44	his5_his4_his3_his2_his1_HIS6_HIS7_URA	9	0.00226074		44	HIS1_HIS2_HIS3_HIS7_his6_HIS4_HIS5_HIS5	3	0.000792184
	45	HIS1_his3_his2_his5_his4_HIS6_HIS7_URA	2	0.000493827		45	HIS1_HIS2_HIS3_HIS4_HIS5_URA	8	0.00200955		45	his5_his5_his4_HIS6_HIS7_HIS3_his2_his1	3	0.000792184
	46	his5_his4_his6_HIS7_URA	2	0.000493827		46	his3_his2_his1_HIS4_HIS5_HIS5_his7_his6_URA	8	0.00200955		46	HIS6_HIS7_his3_his2_HIS1_HIS4_HIS5_HIS5	3	0.000792184
	47	his1_HIS2_HIS3_HIS4_HIS5_HIS4_HIS5_HIS6_HIS7_URA	2	0.000493827		47	HIS4_his3_his2_his1_HIS5_HIS5_HIS6_HIS7_URA	8	0.00200955		47	HIS1_HIS2_HIS7_his3_his6_HIS4_HIS5_HIS5	3	0.000792184
	48	HIS6_HIS7_his5_his4_his3_his2_his1_URA	2	0.000493827		48	HIS1_HIS2_HIS3_HIS4_his5_his5_HIS6_HIS7_URA	7	0.00175835		48	his5_his5_his4_HIS6_HIS7_his3_his2_HIS1	3	0.000792184
	49	his2_his3_HIS1_HIS6_HIS7_URA	2	0.000493827		49	HIS1_HIS2_HIS3_HIS6_HIS7_URA	7	0.00175835		49	his1_his3_his2_his7_his6_HIS4_HIS5_HIS5	3	0.000792184
	50	HIS1_HIS2_HIS3_his5_his4_HIS6_HIS7_his5_his4_URA	2	0.000493827		50	HIS1_HIS2_his3_his5_his5_his4_HIS6_HIS7_URA	7	0.00175835		50	HIS1_his3_his2_HIS6_HIS7_HIS4_HIS5_HIS5	2	0.000528123
	51	his1_his2_HIS3_HIS4_HIS5_HIS4_HIS5_HIS6_HIS7_URA	2	0.000493827		51	HIS1_his3_his2_his5_his5_his4_HIS6_HIS7_URA	7	0.00175835		51	HIS5_HIS5_HIS4_HIS1_HIS2_his3_his7_his6	2	0.000528123
	52	his3_his2_his1_HIS6_HIS7_URA	2	0.000493827		52	HIS1_his5_HIS6_HIS7_URA	7	0.00175835		52	HIS1_HIS2_HIS3_his7_his6_HIS5	2	0.000528123
	53	HIS1_HIS2_his3_his5_his4_his5_his4_HIS6_HIS7_URA	2	0.000493827		53	HIS1_HIS2_his3_HIS4_HIS5_HIS5_his7_his6_URA	7	0.00175835		53	HIS1_his7_his6_HIS2_HIS3_HIS4_HIS5_HIS5	2	0.000528123
	54	HIS1_HIS2_HIS4_HIS6_HIS7_URA	2	0.000493827		54	HIS1_his7_his6_his5_his5_his5_HIS4_his3_his2_URA	7	0.00175835		54	his5_his5_HIS4_HIS6_HIS7_HIS3_his2_his1	2	0.000528123
	55	HIS1_HIS4_HIS5_his7_his6_URA	2	0.000493827		55	HIS2_HIS3_HIS4_HIS5_HIS5_HIS6_HIS7_URA	7	0.00175835		55	his5_his5_his4_HIS6_HIS7_his3_HIS2_his1	2	0.000528123
	56	his5_his4_HIS6_HIS7_HIS3_his2_his1_URA	1	0.000246914		56	HIS1_his7_his6_his5_his5_his4_his3_his2_URA	7	0.00175835		56	HIS1_HIS3_his7_his6_HIS4_HIS5_HIS5	2	0.000528123
	57	HIS1_HIS2_his7_HIS6_his5_his4_his3_URA	1	0.000246914		57	HIS1_HIS3_HIS4_HIS5_HIS5_HIS6_HIS7_URA	7	0.00175835		57	HIS1_his3_his2_his7_his6_his5_his5_his4	2	0.000528123
	58	HIS1_his2_HIS3_his7_his6_his5_his4_URA	1	0.000246914		58	his2_HIS1_HIS3_HIS4_HIS5_HIS5_HIS6_HIS7_URA	7	0.00175835		58	HIS1_his2_HIS3_HIS6_HIS7_HIS4_HIS5_HIS5	2	0.000528123
	59	his5_his4_his3_his2_his1_his6_HIS7_URA	1	0.000246914		59	HIS1_his5_his5_his7_his6_his5_his5_his4_HIS2_HIS3_URA	7	0.00175835		59	HIS1_HIS2_HIS2_HIS3_his7_his6_HIS4_HIS5_HIS5	2	0.000528123
	60	HIS1_HIS2_his3_his4_HIS5_HIS6_HIS7_URA	1	0.000246914		60	his5_his4_his3_his2_his5_HIS1_HIS6_HIS7_URA	6	0.00150716		60	his4_his3_his2_his5_his5_HIS6_HIS7_HIS1	2	0.000528123
	61	HIS4_HIS5_his7_his6_URA	1	0.000246914		61	his1_HIS2_his3_HIS4_HIS5_HIS5_HIS6_HIS7_URA	6	0.00150716		61	HIS3_his2_HIS1_his7_his6_HIS4_HIS5_HIS5	2	0.000528123
	62	his7_his6_HIS4_HIS5_his2_his1_HIS3_URA	1	0.000246914		62	HIS4_HIS5_HIS5_his3_his2_his1_HIS6_HIS7_URA	6	0.00150716		62	his1_HIS2_HIS3_his7_his6_HIS4_HIS5	2	0.000528123
	63	HIS1_HIS2_HIS6_HIS7_his4_his3_his5_URA	1	0.000246914		63	HIS1_HIS2_his5_his4_URA	6	0.00150716		63	HIS1_HIS2_HIS3_his7_his6_HIS5_HIS5_HIS4	2	0.000528123
	64	his5_his4_his3_HIS1_HIS2_HIS6_HIS7_URA	1	0.000246914		64	HIS1_his3_his2_HIS4_HIS5_HIS5_his6_HIS7_URA	6	0.00150716		64	his1_his2_HIS3_his7_his6_HIS4_HIS5_HIS5	2	0.000528123
	65	his1_HIS2_HIS3_his7_his6_his5_his4_URA	1	0.000246914		65	HIS1_HIS2_HIS3_HIS4_HIS5_HIS4_HIS5_HIS5_HIS6_HIS7_URA	6	0.00150716		65	his3_his2_HIS1_his7_his6_HIS4_HIS5_HIS5_HIS5	2	0.000528123
	66	HIS1_HIS2_his4_his3_his5_HIS6_HIS7_URA	1	0.000246914		66	his5_his5_his4_his3_his1_his2_HIS6_HIS7_URA	6	0.00150716		66	HIS1_HIS4_HIS5_HIS5_HIS6_HIS7_his3_his2	2	0.000528123
	67	his1_HIS2_HIS3_HIS4_HIS6_HIS7_URA	1	0.000246914		67	HIS1_HIS2_his7_his6_his5_his5_his4_his3_URA	6	0.00150716		67	his5_his4_HIS6_HIS7_his3_his2_his1_HIS5	2	0.000528123
	68	his5_his4_his2_his1_HIS3_HIS6_HIS7_URA	1	0.000246914		68	his5_his5_his4_his3_HIS2_his1_HIS6_HIS7_URA	6	0.00150716		68	HIS1_his5_his5_his4_HIS6_HIS7_his3_his2	2	0.000528123
	69	HIS1_HIS2_HIS3_HIS6_HIS7_URA	1	0.000246914		69	HIS1_HIS2_HIS3_his7_his6_his5_his5_his4_his5_his4_URA	6	0.00150716		69	his5_his5_his4_HIS6_HIS7_HIS2_HIS3_his1_his5	2	0.000528123
	70	his3_his2_HIS1_HIS4_HIS5_his6_HIS7_URA	1	0.000246914		70	HIS1_his2_HIS3_his5_his5_his4_HIS6_HIS7_URA	5	0.00125597		70	his5_his5_his4_HIS6_HIS7_his3_his2_his1_his2	2	0.000528123
	71	HIS1_HIS2_HIS3_his6_HIS7_URA	1	0.000246914		71	HIS1_HIS2_HIS3_HIS6_HIS7_his5_his5_his4_URA	5	0.00125597		71	his2_his1_his3_his7_his6_HIS4_HIS5_HIS5	2	0.000528123
	72	HIS1_his3_his2_his5_his4_his7_his6_URA	1	0.000246914		72	his1_his3_HIS2_HIS4_HIS5_HIS5_HIS5_his7_his6_URA	5	0.00125597		72	his5_his4_HIS6_HIS7_HIS1_HIS2_HIS3	2	0.000528123
	73	his1_HIS2_HIS3_his5_his4_his7_his6_URA	1	0.000246914		73	his2_his1_HIS3_HIS4_HIS5_HIS5_HIS5_HIS6_HIS7_URA	5	0.00125597		73	his1_HIS2_HIS3_his7_his6_his5_his5_HIS4	2	0.000528123
	74	HIS1_HIS2_his3_his5_his5_his4_his6_URA	1	0.000246914		74	his5_his5_his4_HIS2_HIS3_his1_HIS6_HIS7_URA	5	0.00125597		74	HIS3_his2_his1_his7_his6_HIS4_HIS5_HIS5	2	0.000528123
	75	HIS1_HIS2_HIS4_HIS5_his7_his6_URA	1	0.000246914		75	HIS1_HIS2_HIS3_HIS4_HIS5_HIS5_HIS6_HIS7_HIS4_HIS5_HIS5_URA	5	0.00125597		75	HIS1_HIS2_his3_his7_his6_his4_HIS5_HIS5	2	0.000528123
	76	his5_his4_his3_his2_HIS1_URA	1	0.000246914		76	HIS1_HIS2_HIS3_HIS4_HIS5_HIS5_his6_his7_URA	5	0.00125597		76	HIS1_HIS2_HIS6_HIS7_his3_his5_his5_his4	2	0.000528123
	77	his2_his1_HIS4_HIS5_his7_his6_URA	1	0.000246914		77	his5_his5_his4_his3_his1_HIS2_HIS6_HIS7_URA	5	0.00125597		77	HIS1_HIS2_HIS4_HIS5_HIS5	2	0.000528123
	78	HIS1_HIS3_HIS4_HIS5_HIS6_HIS7_URA	1	0.000246914		78	HIS1_HIS2_HIS3_HIS4_HIS5_HIS5_HIS4_HIS5_HIS5_HIS6_HIS7_URA	5	0.00125597		78	HIS1_HIS2_HIS3_his5_his5_his5_his5_his4_HIS6_HIS7	2	0.000528123
	79	his5_HIS1_HIS2_HIS3_HIS4_URA	1	0.000246914		79	HIS1_HIS5_HIS5_his2_HIS3_HIS4_HIS5_HIS5_HIS6_HIS7_URA	5	0.00125597		79	HIS1_his3_his2_his5_his5_his4_HIS6_HIS7	2	0.000528123
	80	HIS1_HIS4_HIS5_HIS6_HIS7_URA	1	0.000246914		80	HIS4_HIS5_HIS5_his3_his2_HIS1_HIS6_HIS7_URA	4	0.00100477		80	HIS1_HIS2_HIS3_HIS5_HIS5	2	0.000528123
	81	HIS5_HIS4_HIS5_his7_his6_URA	1	0.000246914		81	HIS1_HIS2_HIS3_his7_his6_URA	4	0.00100477		81	HIS1_HIS2_his3_his7_his6	2	0.000528123
	82	HIS1_HIS2_HIS3_HIS5_his7_his6_URA	1	0.000246914		82	HIS1_HIS2_HIS3_HIS4_his7_HIS6_his5_his5_URA	4	0.00100477		82	HIS1_HIS2_HIS3_his7_his7_his6_HIS4_HIS5_HIS5	2	0.000528123
	83	HIS1_HIS2_HIS3_his5_HIS6_HIS7_URA	1	0.000246914		83	HIS1_HIS5_HIS6_HIS7_URA	4	0.00100477		83	his2_his1_HIS4_HIS5_HIS5_HIS6_HIS7_his3	2	0.000528123
	84	his1_HIS2_his7_his6_his5_HIS4_his3_URA	1	0.000246914		84	HIS1_HIS2_his7_his6_HIS3_HIS4_HIS5_HIS5_URA	4	0.00100477		84	HIS1_HIS2_HIS3_HIS5_HIS5_his4_HIS6_HIS7	2	0.000528123
	85	HIS1_HIS2_HIS3_his5_HIS4_HIS6_HIS7_URA	1	0.000246914		85	HIS1_HIS2_HIS6_HIS7_URA	4	0.00100477		85	HIS1_HIS4_HIS5_HIS5	2	0.000528123
	86	HIS1_HIS2_HIS3_HIS4_HIS5_HIS6_HIS7_HIS4_HIS5_HIS6_HIS7_URA	1	0.000246914		86	HIS1_HIS6_HIS7_HIS4_HIS5_HIS5_HIS2_HIS3_URA	4	0.00100477		86	HIS1_HIS2_his3_his7_his6_his5_his5_his4	2	0.000528123
	87	HIS1_HIS2_HIS3_his7_his6_his5_his4_URA	1	0.000246914		87	HIS1_HIS2_HIS4_HIS5_HIS5_his3_HIS6_HIS7_URA	4	0.00100477		87	HIS1_HIS2_HIS3_HIS3_his7_his6	2	0.000528123
	88	his2_HIS3_HIS4_HIS5_HIS5_HIS6_HIS7_URA	1	0.000246914		88	his1_HIS2_HIS3_his5_his5_his4_his7_his6_URA	4	0.00100477		88	HIS1_HIS2_his7_his6_his3_HIS4_HIS5_HIS5	2	0.000528123
	89	his5_his4_HIS1_HIS7_HIS6_his5_his3_URA	1	0.000246914		89	his1_HIS2_his5_his5_his4_his3_HIS6_HIS7_URA	4	0.00100477		89	HIS1_HIS4_his2_his3	1	0.000264061
	90	HIS1_his3_his5_his5_his4_his6_HIS7_URA	1	0.000246914		90	his1_HIS2_HIS5_HIS5_HIS6_HIS7_HIS3_HIS4_HIS5_HIS5_URA	4	0.00100477		90	HIS1_HIS2_his3_his5_his5_his4_HIS6_HIS7	1	0.000264061
	91	his2_HIS3_his5_his5_his4_his6_HIS7_URA	1	0.000246914		91	his3_his2_his1_his5_his5_his7_his6_his5_his5_his4_URA	4	0.00100477		91	his3_his2_his1_his7_his6_HIS4_HIS5_HIS5_HIS4_HIS5	1	0.000264061
	92	his5_his3_his2_HIS1_HIS7_HIS6_his5_his3_URA	1	0.000246914		92	HIS1_his7_his6_his5_his5_URA	4	0.00100477		92	HIS1_HIS2_HIS3_his7_his6_HIS4_HIS5_HIS1	1	0.000264061
	93	HIS1_HIS2_his5_his5_his4_his6_HIS7_URA	1	0.000246914		93	HIS1_his2_HIS3_HIS6_HIS7_URA	4	0.00100477		93	his1_HIS2_his3_HIS6_HIS7_HIS4_HIS5_HIS5	1	0.000264061
	94	HIS1_HIS2_HIS3_HIS4_HIS5_HIS2_HIS6_HIS7_URA	1	0.000246914		94	his2_his1_HIS3_HIS4_HIS5_HIS5_HIS6_HIS7_URA	4	0.00100477		94	HIS1_HIS2_HIS3_his7_his6_his5_his4_his5_his5_his4	1	0.000264061
	95	his2_HIS1_his3_his7_his6_HIS5_his7_his6_HIS4_HIS5_URA	1	0.000246914		95	HIS1_HIS2_HIS3_HIS2_HIS3_URA	4	0.00100477		95	his3_his2_HIS4_HIS5	1	0.000264061
	96	HIS6_HIS7_his5_his4_his3_his2_HIS1_URA	1	0.000246914		96	HIS1_HIS2_HIS3_HIS4_HIS5_HIS5_HIS6_HIS7_HIS5_HIS5_HIS6_HIS7_URA	4	0.00100477		96	HIS1_his5_his5_his4	1	0.000264061
	97	HIS1_HIS2_his3_his5_his5_his4_his1_HIS6_HIS7_URA	1	0.000246914		97	HIS1_his2_HIS3_HIS4_HIS6_HIS7_URA	3	0.00075358		97	HIS1_HIS2_HIS3_his7_his6_HIS5_HIS5_HIS5	1	0.000264061
	98	HIS1_HIS2_HIS3_HIS4_HIS5_HIS6_HIS7_HIS3_HIS4_HIS5_URA	1	0.000246914		98	HIS1_HIS2_HIS3_his7_HIS5_HIS5_his6_his4_URA	3	0.00075358		98	HIS1_HIS2_HIS4_HIS5	1	0.000264061
	99	HIS1_HIS2_his3_his5_his5_his4_HIS6_HIS7_URA	1	0.000246914		99	HIS1_HIS2_HIS3_his4_HIS6_HIS7_his5_his5_his5_URA	3	0.00075358		99	HIS1_HIS2_his7_his6_HIS4_HIS5_HIS5	1	0.000264061
	100	HIS1_HIS2_HIS3_HIS4_HIS5_HIS4_HIS5_HIS6_HIS7_HIS6_HIS7_URA	1	0.000246914		100	HIS1_HIS2_HIS3_his5_his5_his4_his5_his5_HIS6_HIS7_URA	3	0.00075358		100	his5_his5_his5_his5	1	0.000264061
	101	his5_HIS1_HIS2_HIS3_HIS4_HIS5_HIS4_HIS5_HIS5_URA	1	0.000246914		101	his7_his6_his5_his5_his5_his4_his3_HIS2_his1_URA	3	0.00075358		101	HIS2_HIS3_his7_his6_HIS4_HIS5_HIS5	1	0.000264061
	102	HIS1_HIS2_HIS3_HIS4_HIS5_HIS3_HIS4_HIS5_HIS6_HIS7_URA	1	0.000246914		102	his4_HIS3_his2_his1_HIS5_HIS5_HIS6_HIS7_URA	3	0.00075358		102	HIS1_his2_his3_his7_his6_HIS4_HIS5	1	0.000264061
	103	HIS1_HIS2_his3_his5_his5_his4_his6_his7_URA	1	0.000246914		103	his1_HIS2_his7_his6_his3_his5_his5_his4_URA	3	0.00075358		103	HIS6_his3_his1_his3_his2	1	0.000264061
	104	his2_his5_HIS4_HIS4_HIS5_his3_HIS1_HIS6_HIS7_URA	1	0.000246914		104	his1_HIS2_HIS3_his5_his5_his4_his5_HIS6_HIS7_URA	3	0.00075358		104	his3_his2_his3_his2_HIS1	1	0.000264061
	105	HIS1_his3_his2_HIS4_HIS5_HIS6_HIS7_URA	1	0.000246914		105	his1_HIS2_HIS3_his5_his5_HIS4_HIS6_HIS7_URA	3	0.00075358		105	his5_his4_his6_HIS7_his3_his2_his1	1	0.000264061
	106	HIS1_HIS2_HIS3_HIS4_his5_HIS6_HIS7_URA	1	0.000246914		106	HIS1_HIS2_HIS3_HIS4_HIS5_HIS5_HIS6_his7_URA	3	0.00075358		106	HIS1_HIS2_HIS3_his7_his6_HIS4_HIS5_HIS4_HIS5_HIS5	1	0.000264061
	107	HIS4_HIS5_HIS2_HIS3_HIS1_his7_his6_URA	1	0.000246914		107	HIS1_his2_his5_his5_his4_his3_HIS6_HIS7_URA	3	0.00075358		107	HIS3_his1_his2_his5_his5_his7_his6_HIS4	1	0.000264061
	108	HIS6_HIS7_HIS4_HIS5_his3_his2_his1_URA	1	0.000246914		108	his5_his4_HIS1_HIS2_his3_HIS6_HIS7_his5_URA	3	0.00075358		108	his5_his5_his4_HIS6_HIS7_HIS2_HIS3_his1	1	0.000264061
	109	HIS1_HIS2_HIS3_HIS4_HIS6_HIS7_his5_URA	1	0.000246914		109	his2_his1_his7_his6_his5_his5_his4_his3_URA	3	0.00075358		109	his3_his2_his1_his7_HIS6_HIS4_HIS5_HIS5	1	0.000264061
	110	his5_his4_his3_his2_HIS1_his7_his6_URA	1	0.000246914		110	HIS3_his2_his1_HIS4_HIS5_HIS5_HIS6_HIS7_URA	3	0.00075358		110	his5_his4_HIS6_his7_his3_his2_his1	1	0.000264061
	111	HIS1_HIS2_HIS3_his7_his6_HIS5_his4_URA	1	0.000246914		111	his1_HIS2_his3_HIS4_HIS5_HIS5_his7_his6_URA	3	0.00075358		111	his2_his1_HIS3_HIS6_HIS7_HIS4_HIS5_HIS5	1	0.000264061
	112	his5_his4_HIS2_HIS3_his1_HIS6_HIS7_URA	1	0.000246914		112	HIS3_his2_his4_his5_his5_his1_his6_HIS7_URA	3	0.00075358		112	HIS1_HIS2_HIS3_HIS6_HIS7_HIS4_his5_his5	1	0.000264061
	113	his2_his1_HIS4_HIS5_his3_his7_his6_URA	1	0.000246914		113	HIS1_his5_his5_HIS6_HIS7_URA	3	0.00075358		113	HIS1_HIS2_HIS3_his7_his6_HIS4_HIS5_HIS5_HIS4_HIS5	1	0.000264061
	114	HIS1_HIS2_HIS3_his4_HIS5_his6_HIS7_URA	1	0.000246914		114	HIS1_his4_his7_his6_URA	3	0.00075358		114	HIS1_HIS2_HIS3_HIS6_HIS7_his4_HIS5_HIS5	1	0.000264061
	115	HIS1_HIS2_his3_his5_HIS4_HIS6_HIS7_URA	1	0.000246914		115	HIS1_HIS2_HIS3_HIS4_his5_his5_his7_his6_URA	3	0.00075358		115	HIS1_HIS3_his2_HIS6_HIS7_his5_his5_his4	1	0.000264061
	116	his5_his4_HIS6_HIS7_his3_his2_HIS1_URA	1	0.000246914		116	his3_his2_HIS1_HIS4_HIS5_HIS5_his7_his6_URA	3	0.00075358		116	HIS1_HIS2_HIS4_HIS5_HIS5_HIS6_HIS7_his3	1	0.000264061
	117	his1_HIS2_HIS3_his5_his4_HIS6_HIS7_URA	1	0.000246914		117	his2_his1_HIS3_HIS4_HIS5_HIS5_HIS4_HIS5_HIS6_HIS7_URA	3	0.00075358		117	HIS1_HIS6_HIS7_his5_his5_his4_HIS2_HIS3	1	0.000264061
	118	HIS1_HIS2_HIS3_his5_his4_his7_his6_URA	1	0.000246914		118	HIS1_HIS2_his3_HIS4_HIS5_HIS5_his6_HIS7_URA	3	0.00075358		118	his2_HIS1_his5_his5_his4_HIS6_HIS7_his3	1	0.000264061
	119	his1_HIS2_HIS3_his7_his6_HIS4_HIS5_URA	1	0.000246914		119	HIS1_his2_HIS4_HIS5_HIS5_his3_HIS7_his6_URA	3	0.00075358		119	his5_his5_his4_his6_HIS7_HIS1_HIS2_HIS3	1	0.000264061
	120	his1_his4_his3_his2_his5_HIS6_HIS7_URA	1	0.000246914		120	HIS1_HIS2_HIS3_his7_his6_his4_his5_his5_URA	3	0.00075358		120	HIS6_HIS7_his3_his2_his1_his4_HIS5_HIS5	1	0.000264061
	121	his2_HIS3_his5_his4_his1_HIS6_HIS7_URA	1	0.000246914		121	his2_his1_HIS4_HIS5_his3_HIS6_HIS7_HIS5_HIS5_HIS6_HIS7_URA	3	0.00075358		121	his5_his4_HIS6_HIS7_his3_HIS2_his1	1	0.000264061
	122	his7_his6_his5_his4_his3_his2_his1_URA	1	0.000246914		122	HIS1_HIS2_HIS3_HIS6_HIS7_HIS4_HIS5_HIS5_URA	3	0.00075358		122	his1_HIS2_HIS3_his5_HIS4_HIS6_HIS7	1	0.000264061
	123	HIS1_HIS2_his3_his7_his6_his5_his4_URA	1	0.000246914		123	his5_his4_his3_his2_his1_his7_his6_URA	3	0.00075358		123	his2_HIS1_HIS3_HIS6_HIS7_HIS4_HIS5_HIS5	1	0.000264061
	124	HIS1_his2_HIS3_HIS4_HIS5_HIS6_HIS7_URA	1	0.000246914		124	his3_his2_his1_his7_his6_his5_his5_his4_URA	3	0.00075358		124	HIS1_HIS2_HIS3_his7_his6_his5_his5_his4_his5_his5_his4	1	0.000264061
	125	his7_his6_HIS5_his4_his3_his2_his1_URA	1	0.000246914		125	his5_his5_his4_his3_his2_his1_URA	3	0.00075358		125	HIS1_HIS2_his7_his3_his6_HIS4_HIS5_HIS5	1	0.000264061
	126	HIS1_HIS2_HIS6_HIS7_URA	1	0.000246914		126	his5_his5_his4_HIS2_his3_his1_HIS6_HIS7_URA	3	0.00075358		126	his1_HIS2_HIS3_his5_his5_his4_HIS6_HIS7	1	0.000264061
						127	HIS1_HIS2_HIS5_HIS5_his4_his3_HIS6_HIS7_URA	3	0.00075358		127	HIS1_HIS5_HIS2_HIS3_HIS6_HIS7	1	0.000264061
	Total		4050			128	his2_HIS1_his7_his6_his5_his5_his4_his3_URA	3	0.00075358		128	HIS4_HIS5_HIS5_HIS5	1	0.000264061
						129	HIS1_HIS2_HIS3_HIS4_HIS5_HIS5_HIS5_HIS5_his7_his6_URA	3	0.00075358		129	his1_HIS2_HIS3_HIS4_HIS5_HIS5	1	0.000264061
						130	HIS1_HIS2_HIS3_his5_his4_his5_HIS6_HIS7_URA	3	0.00075358		130	HIS1_HIS2_HIS3_his7_his5	1	0.000264061
						131	HIS1_his2_his5_his5_his4_HIS3_HIS6_HIS7_URA	2	0.000502386		131	HIS2_HIS5_HIS3_HIS6_HIS7	1	0.000264061
						132	his7_his6_HIS5_HIS5_his4_his3_his2_his1_URA	2	0.000502386		132	his1_HIS2_HIS3_HIS4_HIS5	1	0.000264061
						133	HIS1_HIS5_HIS5_HIS2_HIS3_HIS4_HIS5_HIS6_HIS7_URA	2	0.000502386		133	HIS1_HIS2_HIS3_his4_HIS5_HIS5	1	0.000264061
						134	HIS1_HIS2_HIS3_HIS4_HIS5_HIS5_HIS4_URA	2	0.000502386		134	HIS1_HIS2_HIS2_HIS3_his4	1	0.000264061
						135	his7_his6_his5_his5_his4_HIS1_HIS2_HIS3_URA	2	0.000502386		135	HIS1_HIS2_HIS3_his7_his6_his4	1	0.000264061
						136	HIS4_HIS5_HIS5_his3_his2_HIS1_his7_his6_URA	2	0.000502386		136	HIS1_his2_HIS3_his7_his6_HIS4	1	0.000264061
						137	HIS1_HIS2_HIS3_HIS4_HIS5_HIS5_his7_HIS6_URA	2	0.000502386		137	HIS1_HIS2_HIS3_his5_his5_his4	1	0.000264061
						138	his7_his6_HIS3_HIS4_HIS5_HIS5_his2_his1_URA	2	0.000502386		138	HIS1_his2_HIS3_HIS5_HIS5	1	0.000264061
						139	HIS1_HIS2_HIS3_his4_HIS5_HIS5_his7_his6_URA	2	0.000502386		139	HIS1_HIS2_HIS3_HIS3_HIS2_his1	1	0.000264061
						140	HIS1_his3_his2_his7_his6_his5_his5_his4_URA	2	0.000502386		140	HIS3_his2_HIS6_HIS7_HIS1_HIS4	1	0.000264061
						141	HIS1_HIS2_HIS3_his7_his6_his5_his5_URA	2	0.000502386		141	HIS1_HIS2_HIS3_HIS4_HIS5_HIS5	1	0.000264061
						142	HIS1_HIS2_HIS3_HIS4_his7_his6_HIS5_HIS5_URA	2	0.000502386		142	HIS1_HIS2_HIS3_his7_HIS5_HIS5	1	0.000264061
						143	HIS1_HIS2_HIS4_his3_his5_his5_HIS6_HIS7_URA	2	0.000502386		143	HIS2_HIS3_his1_his7_his6_HIS4_HIS5_HIS5	1	0.000264061
						144	HIS1_his2_HIS3_HIS4_his7_his6_his5_his5_his5_URA	2	0.000502386		144	his2_HIS6_HIS7_his3_HIS1_HIS5	1	0.000264061
						145	his2_HIS1_HIS6_HIS7_HIS4_HIS5_HIS5_URA	2	0.000502386		145	HIS1_HIS2_HIS3_his7_his6_HIS3	1	0.000264061
						146	HIS1_HIS2_his5_his5_his5_his4_his3_his7_his6_URA	2	0.000502386		146	HIS1_HIS3_his2_his7_his6	1	0.000264061
						147	HIS1_HIS2_HIS3_HIS4_HIS6_HIS7_URA	2	0.000502386		147	his3_his2_his1_his7_his6_HIS4	1	0.000264061
						148	HIS1_HIS2_his3_HIS6_HIS7_his4_URA	2	0.000502386		148	HIS1_HIS6_HIS7_his3_HIS2	1	0.000264061
						149	HIS1_his2_HIS4_HIS5_HIS5_HIS6_HIS7_URA	2	0.000502386		149	HIS6_HIS7_HIS1_HIS2_HIS3	1	0.000264061
						150	HIS3_HIS4_HIS5_HIS5_his2_HIS1_HIS6_HIS7_URA	2	0.000502386		150	HIS1_HIS3_his7_HIS6_his5_his5_his4	1	0.000264061
						151	HIS1_HIS4_HIS5_HIS5_HIS2_HIS3_his7_his6_URA	2	0.000502386		151	HIS2_his3_his7_his6_HIS4_HIS5_HIS5	1	0.000264061
						152	HIS1_HIS2_HIS3_HIS4_HIS6_HIS7_HIS5_HIS5_URA	2	0.000502386		152	his5_HIS6_HIS7_his3_his2_his1	1	0.000264061
						153	HIS1_his6_his5_his5_his4_his3_his2_HIS7_URA	2	0.000502386		153	HIS1_HIS2_HIS3_HIS6_HIS7_his4_HIS5	1	0.000264061
						154	HIS1_HIS2_HIS3_HIS4_HIS5_HIS5_HIS6_HIS7_HIS5_URA	2	0.000502386		154	HIS1_HIS2_HIS3_his4_his7_his6_HIS5	1	0.000264061
						155	HIS1_his5_his5_his4_his3_his2_his5_HIS6_HIS7_URA	2	0.000502386		155	HIS1_his2_HIS3_his7_his6	1	0.000264061
						156	HIS1_HIS5_HIS5_his2_HIS6_HIS7_URA	2	0.000502386		156	HIS1_his3_his2_his7_his6_HIS4_HIS5	1	0.000264061
						157	HIS4_HIS5_HIS5_HIS6_HIS7_URA	2	0.000502386		157	HIS1_HIS2_HIS3_HIS4_his5_his5_his5	1	0.000264061
						158	his2_his1_HIS4_HIS5_his3_HIS6_HIS7_URA	2	0.000502386		158	HIS1_HIS2_HIS3_his5_his4_HIS6_HIS7	1	0.000264061
						159	HIS1_his7_his6_his4_his3_his2_URA	2	0.000502386		159	HIS1_HIS2_HIS3_his7_HIS6	1	0.000264061
						160	HIS1_his2_his3_HIS4_HIS5_HIS5_his7_his6_URA	2	0.000502386		160	his3_his2_his1_his7_his6_HIS4_his5	1	0.000264061
						161	HIS5_HIS5_his3_his2_his1_HIS4_HIS6_HIS7_URA	2	0.000502386		161	HIS1_HIS2_his3_his7_his6_HIS4_HIS5	1	0.000264061
						162	HIS1_HIS2_his5_his5_URA	2	0.000502386		162	HIS1_HIS2_HIS3_HIS6_HIS7_HIS6_HIS7	1	0.000264061
						163	his5_his4_his3_his5_HIS1_HIS2_his7_his6_URA	2	0.000502386		163	HIS1_HIS2_HIS6_HIS7_his3	1	0.000264061
						164	his3_his2_his1_his4_HIS5_HIS5_HIS6_HIS7_URA	2	0.000502386		164	HIS3_his7_his6_HIS4_HIS5_HIS5	1	0.000264061
						165	his7_his6_his1_his3_his2_HIS4_HIS5_HIS5_URA	2	0.000502386		165	HIS3_HIS2_his1_his7_his6	1	0.000264061
						166	HIS4_HIS1_HIS2_HIS3_his5_his5_HIS6_HIS7_URA	2	0.000502386		166	HIS1_HIS2_his5_his5_his4_HIS6_HIS7_his3_his5	1	0.000264061
						167	HIS1_HIS2_HIS3_HIS4_HIS5_HIS5_HIS6_HIS7_HIS6_HIS7_URA	2	0.000502386		167	his3_his2_HIS1_HIS6_HIS7_HIS4_HIS5_HIS5	1	0.000264061
						168	HIS3_HIS4_HIS5_HIS5_HIS6_HIS7_HIS1_HIS2_URA	2	0.000502386		168	HIS1_HIS2_HIS6_HIS7_his3_HIS4_HIS5_HIS5_HIS5	1	0.000264061
						169	his1_HIS2_his7_his6_his5_his5_his4_his3_URA	2	0.000502386		169	HIS1_HIS2_HIS4_HIS5_HIS5_his3_his3_his7_his6_HIS5	1	0.000264061
						170	HIS1_HIS2_HIS3_HIS2_HIS5_HIS5_HIS4_HIS5_HIS5_HIS6_HIS7_URA	2	0.000502386		170	his3_his2_his5_his5_his4_his7_his6_HIS1	1	0.000264061
						171	his1_HIS2_HIS3_HIS4_HIS5_HIS5_his6_his7_URA	2	0.000502386		171	HIS1_HIS2_HIS3_HIS2_HIS3_his7_his6_HIS4_HIS5_HIS5	1	0.000264061
						172	HIS4_HIS5_HIS5_his3_his2_his1_his6_HIS7_URA	2	0.000502386		172	HIS2_HIS3_HIS1_HIS2_HIS3_his7_his6_HIS4_HIS5_HIS5	1	0.000264061
						173	his7_his6_HIS1_HIS2_HIS3_HIS4_HIS5_HIS5_URA	2	0.000502386		173	his2_his1_HIS3_his7_his6_HIS4_HIS5_HIS5_HIS4_HIS5_HIS5	1	0.000264061
						174	HIS1_HIS2_his3_his7_his6_his5_his5_his4_URA	2	0.000502386		174	HIS1_HIS2_HIS3_his7_his6_HIS4_HIS4_HIS5_HIS5	1	0.000264061
						175	his4_his3_HIS2_his1_HIS5_HIS5_HIS6_HIS7_URA	2	0.000502386		175	HIS1_HIS6_HIS7_his3_his2_his5_his5_his4	1	0.000264061
						176	HIS1_his7_his6_his5_his5_his4_his3_HIS2_URA	2	0.000502386		176	HIS1_HIS2_HIS3_his7_his6_his5_his5_his4_his4	1	0.000264061
						177	his1_his2_HIS3_HIS4_HIS5_HIS5_his6_HIS7_URA	2	0.000502386		177	HIS1_HIS6_HIS7_his3_HIS2_HIS4_HIS5_HIS5	1	0.000264061
						178	HIS1_HIS2_HIS2_HIS3_HIS4_HIS5_HIS5_HIS6_HIS7_URA	2	0.000502386		178	his3_his5_his5_his4_HIS6_HIS7_his2_his1	1	0.000264061
						179	his4_his3_his2_his1_HIS5_HIS5_his7_his6_URA	2	0.000502386		179	HIS1_HIS6_HIS7_his3_HIS2_HIS4_HIS5_HIS5_HIS4_HIS5_HIS5	1	0.000264061
						180	HIS1_HIS2_HIS6_his5_his5_his4_his3_HIS7_URA	2	0.000502386		180	HIS1_HIS2_HIS3_his5_his5_his5_his4_his6_his7	1	0.000264061
						181	his3_his2_his1_his5_his5_URA	2	0.000502386		181	his5_his4_HIS6_HIS7_his3_HIS1_HIS2	1	0.000264061
						182	HIS1_HIS2_HIS3_HIS4_HIS6_HIS7_his5_his5_URA	2	0.000502386		182	HIS1_HIS6_HIS7_his3_his2_HIS4_HIS5_HIS5_HIS5	1	0.000264061
						183	his1_HIS3_HIS2_HIS2_HIS3_his7_his6_HIS4_HIS5_HIS5_HIS5_URA	2	0.000502386		183	HIS1_HIS6_HIS7_his3_his2_his5_his5_HIS4	1	0.000264061
						184	HIS1_HIS2_his5_his5_his4_HIS3_his7_his6_URA	2	0.000502386		184	his5_his5_his4_his6_HIS7_his3_his2_his1	1	0.000264061
						185	his5_his4_his3_his2_his1_HIS5_his7_his6_URA	2	0.000502386		185	HIS1_HIS2_his3_his7_his6_HIS4_his5_his5	1	0.000264061
						186	HIS1_HIS2_HIS3_HIS4_HIS5_HIS5_HIS4_HIS5_HIS6_HIS7_URA	2	0.000502386		186	HIS1_HIS3_HIS6_HIS7_HIS4_HIS5_HIS5_HIS5_HIS5	1	0.000264061
						187	HIS1_his3_his2_HIS4_HIS5_HIS5_HIS5_HIS5_HIS6_HIS7_URA	2	0.000502386		187	his3_his2_his1_his7_his6_his4_HIS5_HIS5	1	0.000264061
						188	HIS1_HIS2_HIS3_his7_his6_his4_his5_his5_his5_his4_URA	2	0.000502386		188	HIS1_his2_his3_his7_his6_HIS4_HIS5_HIS5	1	0.000264061
						189	HIS1_HIS2_HIS3_HIS2_HIS3_HIS4_HIS5_HIS5_his6_HIS7_URA	2	0.000502386		189	HIS1_HIS2_HIS3_his7_his6_HIS4_HIS5_HIS2_HIS5_HIS5	1	0.000264061
						190	HIS1_his2_HIS3_HIS4_HIS5_HIS5_his7_his6_URA	2	0.000502386		190	HIS1_HIS2_HIS3_HIS4_HIS5_HIS5_HIS5_HIS5_HIS6_HIS7	1	0.000264061
						191	HIS1_HIS2_HIS4_HIS5_HIS6_HIS7_URA	1	0.000251193		191	HIS1_HIS2_HIS4_HIS5_HIS5_HIS6_HIS7_HIS3	1	0.000264061
						192	HIS1_HIS2_his7_his6_his5_HIS2_HIS3_URA	1	0.000251193		192	his3_his2_his1_his7_his6_HIS4_HIS5_HIS5_HIS5_HIS5	1	0.000264061
						193	HIS1_HIS2_his5_his5_his5_his4_his3_HIS6_HIS7_HIS6_HIS7_URA	1	0.000251193		193	HIS1_HIS2_HIS3_HIS6_HIS7_HIS4_HIS5_HIS4_HIS5_HIS5	1	0.000264061
						194	HIS1_HIS2_HIS3_HIS4_HIS5_his7_URA	1	0.000251193		194	his1_his7_his6_his3_HIS2_HIS4_HIS5_HIS5_HIS5_HIS5	1	0.000264061
						195	his1_his5_his4_his3_HIS6_HIS7_URA	1	0.000251193		195	HIS1_HIS2_HIS3_HIS6_HIS7_HIS6_HIS7_HIS4_HIS5_HIS5	1	0.000264061
						196	HIS1_HIS2_his5_his4_his7_his6_his5_his4_URA	1	0.000251193		196	HIS1_HIS2_his3_his7_his6_HIS4_HIS5_HIS5_HIS5_HIS5	1	0.000264061
						197	HIS1_HIS2_HIS3_his4_HIS5_HIS5_HIS3_HIS6_HIS7_URA	1	0.000251193		197	his3_HIS2_HIS1_his7_his7_his6_HIS4_HIS5_HIS5_HIS5	1	0.000264061
						198	HIS1_HIS2_HIS3_HIS4_HIS5_HIS4_HIS5_HIS5_URA	1	0.000251193		198	HIS1_HIS2_his3_HIS6_HIS7_his5_his5_his4	1	0.000264061
						199	HIS1_HIS2_HIS3_his5_his5_HIS6_HIS7_URA	1	0.000251193		199	HIS7_his3_his2_his1_his6_HIS4_HIS5_HIS5	1	0.000264061
						200	HIS1_his3_his2_his5_his4_HIS6_HIS7_URA	1	0.000251193		200	HIS1_his2_HIS3_his7_his6_his4_HIS5_HIS5	1	0.000264061
						201	HIS1_HIS2_his4_his3_HIS5_HIS5_his7_his6_URA	1	0.000251193		201	HIS1_HIS2_HIS3_his5_his5_HIS4_HIS6_HIS7	1	0.000264061
						202	HIS1_HIS2_HIS3_HIS4_HIS5_HIS5_his6_URA	1	0.000251193		202	his5_his5_his4_HIS6_HIS7_his3_HIS1_HIS2	1	0.000264061
						203	his1_HIS2_HIS3_HIS4_HIS5_HIS6_HIS7_HIS5_HIS5_HIS6_HIS7_URA	1	0.000251193		203	his7_his6_HIS1_HIS2_HIS3_HIS4_HIS5_HIS5	1	0.000264061
						204	his1_HIS2_HIS3_HIS4_HIS5_HIS5_HIS2_URA	1	0.000251193		204	HIS1_HIS2_HIS3_his7_his6_HIS4_HIS5_HIS5_his7_his6	1	0.000264061
						205	his2_his1_his5_his7_HIS6_his5_his5_his4_HIS3_HIS6_HIS7_URA	1	0.000251193		205	HIS1_HIS2_HIS3_his7_his6_HIS4_HIS5_HIS5_his6_HIS4_HIS5_HIS5	1	0.000264061
						206	his4_his3_his2_his1_HIS6_HIS7_his5_URA	1	0.000251193		206	HIS1_HIS2_HIS3_his7_his4_HIS6_HIS5_HIS5	1	0.000264061
						207	HIS1_his2_HIS3_HIS4_HIS5_HIS6_HIS7_URA	1	0.000251193		207	his5_his5_his4_his7_his6_HIS1_HIS2_HIS3	1	0.000264061
						208	his5_his5_his4_his3_his3_his2_his1_HIS6_HIS7_URA	1	0.000251193		208	his3_his2_his1_HIS7_HIS6_his5_his5_his4	1	0.000264061
						209	his1_HIS2_HIS3_HIS4_HIS5_his6_HIS7_URA	1	0.000251193		209	his3_his7_his6_his2_HIS1_HIS4_HIS5_HIS5	1	0.000264061
						210	HIS1_HIS2_HIS3_his5_his4_HIS6_HIS7_URA	1	0.000251193		210	his3_HIS2_his1_his7_his6_HIS4_HIS5_HIS5	1	0.000264061
						211	HIS1_HIS2_HIS3_HIS4_HIS5_HIS5_HIS6_HIS5_HIS5_HIS6_HIS7_URA	1	0.000251193		211	HIS1_HIS4_HIS5_HIS5_his7_his6_HIS3_his2	1	0.000264061
						212	HIS1_HIS2_HIS4_HIS5_HIS5_HIS6_HIS7_URA	1	0.000251193		212	HIS1_his7_his6_his3_his2_HIS4_HIS5_HIS5	1	0.000264061
						213	his1_HIS2_HIS4_HIS5_HIS5_HIS6_HIS7_URA	1	0.000251193		213	HIS1_his4_HIS6_HIS7_HIS2_HIS3_HIS5_HIS5	1	0.000264061
						214	HIS5_HIS5_HIS6_HIS7_HIS4_HIS5_HIS5_URA	1	0.000251193		214	HIS6_HIS7_his5_his5_his4_HIS1_HIS2_HIS3	1	0.000264061
						215	HIS1_HIS2_HIS3_HIS3_HIS4_HIS5_HIS5_HIS6_HIS7_URA	1	0.000251193		215	HIS4_HIS1_his3_his2_HIS6_HIS7_HIS5_HIS5_HIS5	1	0.000264061
						216	HIS1_his3_HIS2_HIS4_HIS5_HIS5_URA	1	0.000251193		216	his5_his4_HIS6_HIS7_HIS1_HIS5_his3_his2	1	0.000264061
						217	HIS1_HIS2_HIS3_his4_HIS5_HIS5_HIS6_HIS7_HIS5_HIS6_HIS7_URA	1	0.000251193		217	HIS1_HIS2_his3_his7_his5_his5_his4_HIS6	1	0.000264061
						218	HIS1_HIS2_HIS3_HIS2_HIS4_HIS5_HIS5_HIS6_HIS7_URA	1	0.000251193		218	his3_his2_his1_his7_his6_his5_his5_his4	1	0.000264061
						219	HIS1_HIS2_his4_HIS6_HIS7_URA	1	0.000251193		219	his7_his6_his1_his3_his2_HIS4_HIS5_HIS5	1	0.000264061
						220	HIS1_HIS2_HIS3_HIS4_HIS5_HIS5_HIS6_HIS7_HIS5_HIS4_HIS5_URA	1	0.000251193		220	HIS1_HIS2_HIS3_his7_his6_his5_his4_his5	1	0.000264061
						221	his5_his4_his3_HIS6_HIS7_URA	1	0.000251193		221	his5_his5_his4_his3_his2_his1_his3_his7_his6	1	0.000264061
						222	HIS1_HIS2_HIS3_HIS4_HIS7_URA	1	0.000251193		222	HIS1_HIS6_HIS7_his3_his3_his2_HIS4_HIS5_HIS5	1	0.000264061
						223	HIS1_HIS2_his3_HIS4_HIS5_HIS5_HIS5_HIS6_HIS7_URA	1	0.000251193		223	HIS1_HIS2_HIS3_his7_his6_HIS4_HIS5_HIS5_HIS3	1	0.000264061
						224	HIS6_his7_HIS3_HIS4_HIS5_URA	1	0.000251193		224	HIS1_HIS2_HIS4_HIS6_HIS7_his3_his5_his5	1	0.000264061
						225	HIS1_HIS2_HIS3_HIS4_HIS5_HIS5_HIS2_HIS3_HIS4_HIS5_HIS5_HIS6_HIS7_URA	1	0.000251193		225	HIS1_HIS2_HIS3_HIS3_his7_his6_his5_his5_his4	1	0.000264061
						226	his4_his5_his4_his3_his2_his1_HIS7_URA	1	0.000251193		226	his4_HIS6_HIS7_his3_his2_his1_HIS5	1	0.000264061
						227	HIS1_HIS2_HIS3_HIS4_his5_URA	1	0.000251193		227	his5_his5_HIS1_HIS2_HIS3_his7_his6_HIS4	1	0.000264061
						228	his5_his5_HIS6_HIS7_URA	1	0.000251193		228	HIS1_HIS2_his7_his6_HIS4_HIS5_HIS5_his3	1	0.000264061
						229	HIS1_HIS3_HIS4_HIS6_his5_URA	1	0.000251193		229	his6_HIS4_his3_his2_his1_HIS7_HIS5_HIS5	1	0.000264061
						230	HIS1_his5_his5_his4_URA	1	0.000251193		230	HIS1_HIS4_HIS6_HIS7_his3_his2_his5_his5	1	0.000264061
						231	HIS1_HIS2_HIS5_HIS6_HIS7_URA	1	0.000251193		231	HIS1_his3_his2_his7_his6_his5_his5_his4_his5_his5_his4	1	0.000264061
						232	his3_HIS6_HIS7_HIS5_HIS5_URA	1	0.000251193		232	his5_his5_his4_HIS6_HIS7_his3_HIS2_HIS1	1	0.000264061
						233	HIS1_his3_HIS2_HIS6_HIS7_URA	1	0.000251193		233	HIS1_HIS2_HIS6_HIS7_his3_HIS4_his5_his5	1	0.000264061
						234	HIS1_HIS2_HIS3_HIS4_his5_his5_his5_HIS6_HIS7_URA	1	0.000251193		234	his4_HIS6_HIS7_his3_his2_his1_HIS5_HIS5	1	0.000264061
						235	his2_his1_HIS3_HIS4_HIS5_HIS5_HIS4_HIS5_HIS5_HIS6_HIS7_URA	1	0.000251193		235	his7_his6_his3_his2_his1_HIS4_HIS5_HIS5	1	0.000264061
						236	his5_his5_his5_his4_HIS2_HIS3_his1_HIS6_HIS7_URA	1	0.000251193		236	HIS1_HIS2_HIS3_HIS7_his5_his5_his4_his6	1	0.000264061
						237	HIS1_HIS2_HIS3_his5_HIS6_HIS7_URA	1	0.000251193		237	HIS1_his2_HIS3_his7_his6_HIS4_HIS5_HIS5_HIS4_HIS5_HIS5	1	0.000264061
						238	his5_his4_his3_his2_his1_URA	1	0.000251193		238	HIS1_HIS2_HIS3_his5_his5_his4_HIS6_HIS7_HIS3	1	0.000264061
						239	HIS4_HIS5_HIS5_HIS4_HIS5_HIS5_his3_his2_his1_his7_his6_URA	1	0.000251193		239	his3_his2_his1_his5_his5_his4_HIS6_HIS7	1	0.000264061
						240	his2_HIS1_HIS3_HIS6_HIS7_URA	1	0.000251193		240	HIS1_HIS2_HIS3_HIS5_HIS6_HIS7_HIS4_HIS5_HIS5	1	0.000264061
						241	his2_his1_HIS3_HIS4_HIS5_HIS5_URA	1	0.000251193		241	HIS1_HIS2_his5_his5_his4_HIS6_HIS7_HIS3	1	0.000264061
						242	HIS1_HIS2_HIS5_HIS5_HIS6_HIS7_URA	1	0.000251193		242	HIS1_HIS3_his7_his6_HIS4_HIS5_HIS5_HIS5_HIS2	1	0.000264061
						243	HIS1_HIS2_HIS3_HIS4_HIS5_HIS5_HIS3_HIS4_HIS5_HIS6_HIS7_URA	1	0.000251193		243	HIS1_HIS2_HIS4_HIS6_HIS7_his3_HIS5_HIS5	1	0.000264061
						244	HIS1_HIS2_HIS5_his3_HIS6_HIS7_URA	1	0.000251193		244	HIS1_his7_his6_his3_his2_HIS4_HIS5_HIS5_HIS5	1	0.000264061
						245	HIS1_HIS6_his3_his2_HIS6_HIS7_URA	1	0.000251193		245	his5_his5_his4_HIS6_HIS7_his3_his2_his1_HIS5	1	0.000264061
						246	HIS1_his2_HIS3_HIS5_HIS6_HIS7_URA	1	0.000251193		246	HIS1_his2_HIS6_HIS7_his3_HIS4_HIS5_HIS5_HIS5	1	0.000264061
						247	HIS1_HIS2_HIS2_HIS3_his5_his5_his4_HIS6_HIS7_URA	1	0.000251193		247	his1_HIS5_his3_his2_his7_his6_HIS4_HIS5_HIS5	1	0.000264061
						248	his5_his5_his4_HIS6_HIS7_URA	1	0.000251193		248	HIS1_HIS2_HIS3_his7_his6_HIS5_HIS4_HIS5_HIS5	1	0.000264061
						249	his1_his3_his2_HIS4_HIS5_HIS5_HIS5_HIS6_HIS7_URA	1	0.000251193		249	HIS1_HIS2_HIS3_HIS6_HIS7_HIS4_HIS5_HIS5_HIS5	1	0.000264061
						250	HIS1_HIS6_HIS7_HIS4_HIS5_URA	1	0.000251193		250	his7_his6_HIS1_his3_his2_HIS4_HIS5_HIS5	1	0.000264061
						251	HIS1_HIS2_his3_HIS4_his5_his5_his5_HIS6_HIS7_URA	1	0.000251193		251	his1_HIS2_HIS3_his7_his6_HIS4_HIS5_HIS5_HIS5	1	0.000264061
						252	HIS1_HIS2_HIS3_HIS4_HIS5_HIS5_HIS6_HIS7	1	0.000251193		252	HIS6_HIS7_HIS3_his2_his1_HIS4_HIS5_HIS5	1	0.000264061
						253	HIS1_HIS2_HIS3_his5_his5_his4_HIS6_HIS7_HIS5_URA	1	0.000251193		253	HIS1_HIS2_HIS3_his7_his5_his5_his4_his6	1	0.000264061
						254	HIS1_HIS2_HIS3_HIS4_HIS5_HIS6_HIS7_URA	1	0.000251193		254	HIS1_his3_his2_his7_his6_HIS4_HIS5_HIS5_HIS4_HIS5_HIS5	1	0.000264061
						255	HIS1_HIS2_HIS6_HIS7_his3_his5_his5_his4_URA	1	0.000251193		255	HIS1_HIS2_HIS3_his4_HIS6_HIS7_HIS5_HIS5_HIS5	1	0.000264061
						256	HIS1_his3_his2_HIS4_HIS5_HIS5_his7_his6_URA	1	0.000251193		256	his3_his2_his1_his7_HIS6_his5_his5_his5_his4	1	0.000264061
						257	HIS1_HIS2_HIS3_HIS4_his5_his5_HIS6_his7_URA	1	0.000251193		257	HIS1_his2_his5_his5_his4_his6_his7_his3	1	0.000264061
						258	HIS1_HIS2_his3_HIS4_HIS5_HIS5_HIS5_HIS5_his7_his6_URA	1	0.000251193		258	his5_his4_HIS6_HIS7_his3_his2_his5_HIS1	1	0.000264061
						259	HIS1_HIS2_his5_his5_his4_HIS3_HIS6_HIS7_URA	1	0.000251193		259	HIS1_HIS3_HIS2_his7_his6_HIS4_HIS5_HIS5	1	0.000264061
						260	his1_his3_his2_HIS4_HIS5_HIS5_HIS6_HIS7_URA	1	0.000251193		260	his2_HIS1_HIS3_his7_his6_HIS4_HIS5_HIS5	1	0.000264061
						261	HIS1_HIS2_his5_his5_his4_his3_HIS6_his7_URA	1	0.000251193
						262	HIS1_his2_his5_his5_HIS6_HIS7_HIS3_HIS4_URA	1	0.000251193		Total		3787
						263	his5_his5_his4_his3_HIS1_HIS2_his7_his6_URA	1	0.000251193
						264	HIS1_HIS2_his7_his6_his4_his3_his5_his5_URA	1	0.000251193
						265	HIS1_HIS2_HIS3_his7_his6_his5_his5_his5_his5_his4_URA	1	0.000251193
						266	HIS1_HIS2_HIS3_his4_his7_HIS6_his5_his5_URA	1	0.000251193
						267	HIS1_his3_his4_HIS2_HIS5_HIS5_HIS6_HIS7_URA	1	0.000251193
						268	HIS3_HIS6_HIS7_HIS4_HIS5_HIS5_HIS5_HIS1_HIS2_HIS3_URA	1	0.000251193
						269	HIS4_HIS5_HIS5_his3_his2_his3_his2_his1_his6_HIS7_URA	1	0.000251193
						270	HIS1_HIS2_HIS3_HIS4_HIS5_HIS5_HIS2_HIS3_HIS6_HIS7_URA	1	0.000251193
						271	his2_his1_HIS3_his5_his5_his4_HIS6_HIS7_URA	1	0.000251193
						272	his1_HIS2_HIS3_HIS4_HIS5_HIS5_his7_HIS6_URA	1	0.000251193
						273	HIS1_HIS2_HIS3_HIS4_HIS5_HIS5_HIS6_HIS7_HIS4_URA	1	0.000251193
						274	his1_HIS2_his3_HIS4_his5_his5_HIS6_HIS7_URA	1	0.000251193
						275	HIS1_HIS2_HIS3_HIS4_HIS5_HIS5_HIS7_HIS6_HIS7_URA	1	0.000251193
						276	HIS1_HIS2_HIS3_HIS4_HIS5_HIS5_HIS6_HIS7_HIS7_URA	1	0.000251193
						277	his1_his3_his2_HIS4_his5_his5_HIS6_HIS7_URA	1	0.000251193
						278	his5_his4_his3_HIS2_his5_HIS1_his7_his6_URA	1	0.000251193
						279	HIS1_HIS2_HIS3_his4_his7_his6_his5_his5_URA	1	0.000251193
						280	his5_his4_his3_his1_his2_HIS6_HIS7_URA	1	0.000251193
						281	his5_his4_HIS1_HIS2_HIS3_his5_HIS6_HIS7_URA	1	0.000251193
						282	his2_HIS1_HIS3_his5_his5_his4_HIS6_HIS7_URA	1	0.000251193
						283	HIS1_his2_HIS3_HIS4_HIS5_HIS4_HIS5_HIS5_HIS6_HIS7_URA	1	0.000251193
						284	HIS1_his4_HIS5_HIS5_his2_HIS3_HIS6_HIS7_URA	1	0.000251193
						285	HIS1_HIS2_his3_HIS4_HIS5_HIS5_HIS6_HIS7_HIS6_HIS7_URA	1	0.000251193
						286	HIS1_HIS2_HIS3_HIS4_HIS5_HIS5_HIS7_his6_URA	1	0.000251193
						287	his2_his1_HIS3_his5_his5_his4_his7_his6_URA	1	0.000251193
						288	his5_his5_his4_HIS1_HIS2_HIS3_his7_his6_URA	1	0.000251193
						289	his5_HIS1_HIS2_HIS3_HIS4_HIS5_HIS6_HIS7_URA	1	0.000251193
						290	HIS1_his2_HIS3_his5_his5_his4_his7_his6_URA	1	0.000251193
						291	HIS1_his2_HIS3_his5_his4_his5_HIS6_HIS7_URA	1	0.000251193
						292	HIS1_HIS2_HIS3_HIS5_HIS5_HIS6_HIS7_HIS4_HIS5_HIS5_HIS6_HIS7_URA	1	0.000251193
						293	his1_his2_HIS3_his5_his5_his4_HIS6_HIS7_URA	1	0.000251193
						294	HIS1_HIS2_HIS6_HIS7_HIS5_HIS5_HIS3_HIS4_URA	1	0.000251193
						295	HIS6_HIS7_HIS1_HIS2_HIS3_HIS4_HIS5_HIS5_HIS6_HIS7_URA	1	0.000251193
						296	his5_his5_his4_his3_HIS2_HIS1_his7_his6_URA	1	0.000251193
						297	his1_his3_his2_his4_his5_his5_HIS6_HIS7_URA	1	0.000251193
						298	HIS1_HIS2_HIS3_HIS4_HIS6_HIS7_his5_his5_his5_his5_URA	1	0.000251193
						299	HIS1_his2_HIS3_HIS4_HIS5_HIS5_HIS5_HIS5_HIS6_HIS7_URA	1	0.000251193
						300	HIS1_his3_his4_his2_HIS5_HIS5_his6_HIS7_URA	1	0.000251193
						301	HIS1_HIS2_his3_HIS4_HIS5_HIS5_HIS6_his7_URA	1	0.000251193
						302	HIS1_his2_his7_his6_HIS4_HIS5_HIS5_his3_URA	1	0.000251193
						303	HIS1_his5_his7_his6_his5_his5_his4_HIS2_HIS3_URA	1	0.000251193
						304	his1_HIS2_HIS3_his4_HIS5_HIS5_his7_his6_URA	1	0.000251193
						305	HIS1_HIS2_his3_his7_his6_HIS4_HIS5_HIS5_URA	1	0.000251193
						306	HIS1_HIS2_HIS3_his5_his5_his4_his7_his6_his5_his5_his4_URA	1	0.000251193
						307	HIS1_HIS2_HIS6_HIS7_his5_his5_his4_his3_URA	1	0.000251193
						308	HIS1_HIS2_his7_his6_his5_his5_his4_HIS3_URA	1	0.000251193
						309	HIS1_his2_HIS3_his7_his6_his4_HIS5_HIS5_URA	1	0.000251193
						310	HIS1_HIS6_HIS7_his2_his5_his5_his4_his3_URA	1	0.000251193
						311	HIS1_HIS4_HIS5_HIS5_his3_his2_HIS6_HIS7_URA	1	0.000251193
						312	HIS1_his2_HIS3_HIS4_HIS5_HIS5_HIS5_HIS6_HIS7_URA	1	0.000251193
						313	his5_his5_his4_his7_his6_his1_HIS2_HIS3_URA	1	0.000251193
						314	HIS7_HIS6_HIS5_HIS5_HIS1_HIS2_HIS3_HIS4_HIS5_URA	1	0.000251193
						315	HIS1_HIS2_his3_HIS4_HIS5_HIS5_HIS4_HIS5_HIS5_HIS6_HIS7_URA	1	0.000251193
						316	his5_his5_his4_his3_HIS1_HIS2_HIS6_HIS7_URA	1	0.000251193
						317	HIS1_HIS7_HIS6_his5_his5_HIS3_HIS4_his2_URA	1	0.000251193
						318	HIS1_HIS2_HIS3_HIS4_HIS5_HIS5_HIS6_HIS7_HIS2_HIS3_HIS4_HIS5_HIS5_URA	1	0.000251193
						319	HIS3_his1_his2_HIS4_HIS5_HIS5_HIS6_HIS7_URA	1	0.000251193
						320	HIS1_his2_HIS3_his7_his6_his5_his5_his4_URA	1	0.000251193
						321	HIS1_HIS2_HIS3_his7_his6_his5_his5_his5_his4_URA	1	0.000251193
						322	HIS1_his2_HIS3_his4_HIS5_HIS5_HIS6_HIS7_URA	1	0.000251193
						323	his5_his4_his3_his2_his1_his5_HIS6_HIS7_URA	1	0.000251193
						324	his3_his2_his1_his6_his5_his5_his4_HIS7_URA	1	0.000251193
						325	HIS5_HIS5_his4_his3_his2_his1_HIS6_HIS7_URA	1	0.000251193
						326	HIS1_HIS3_his2_his4_HIS5_HIS5_HIS6_HIS7_URA	1	0.000251193
						327	his5_his4_HIS1_HIS2_HIS3_HIS6_HIS7_URA	1	0.000251193
						328	HIS1_HIS6_HIS7_his5_his5_his4_his3_his2_URA	1	0.000251193
						329	HIS1_HIS3_his2_his5_his5_his4_HIS6_HIS7_URA	1	0.000251193
						330	his1_HIS2_HIS3_HIS4_his5_his5_HIS6_HIS7_URA	1	0.000251193
						331	his3_his5_his5_HIS4_HIS1_HIS2_HIS6_HIS7_URA	1	0.000251193
						332	his7_his6_HIS4_HIS5_HIS5_his3_his2_his1_URA	1	0.000251193
						333	HIS1_HIS2_his6_his5_his5_his4_his3_HIS7_URA	1	0.000251193
						334	HIS1_HIS4_his3_his2_his7_his6_his5_his5_URA	1	0.000251193
						335	his2_his1_HIS3_his7_his6_HIS4_HIS5_HIS5_HIS5_URA	1	0.000251193
						336	HIS1_HIS2_HIS3_his5_his5_his7_his6_HIS4_URA	1	0.000251193
						337	HIS1_HIS2_his3_his5_his5_his4_his6_HIS7_URA	1	0.000251193
						338	HIS1_HIS2_HIS3_his5_his5_his6_his4_HIS7_URA	1	0.000251193
						339	his5_his4_HIS2_HIS3_his1_HIS6_HIS7_URA	1	0.000251193
						340	his1_HIS2_HIS3_his7_his6_his5_his4_his5_URA	1	0.000251193
						341	his5_his5_his4_his3_HIS2_HIS1_HIS6_HIS7_URA	1	0.000251193
						342	HIS1_HIS2_HIS4_HIS3_HIS4_HIS5_HIS5_HIS5_HIS5_HIS6_HIS7_URA	1	0.000251193
						343	his4_his3_his5_HIS1_HIS2_his7_his6_URA	1	0.000251193
						344	his7_his6_his5_his5_his4_his3_his2_his1	1	0.000251193
						345	his2_HIS1_HIS3_HIS6_HIS7_his4_his5_his5_URA	1	0.000251193
						346	HIS1_HIS2_HIS3_HIS6_his7_his5_his5_his4_URA	1	0.000251193
						347	HIS1_HIS2_his3_HIS5_HIS5_HIS4_HIS6_HIS7_URA	1	0.000251193
						348	his5_his4_his3_his2_HIS1_his5_HIS6_HIS7_URA	1	0.000251193
						349	HIS1_HIS2_HIS3_HIS6_HIS7_HIS5_HIS4_HIS5_URA	1	0.000251193
						350	HIS1_HIS2_HIS3_his5_his5_his4_his7_his6_his5_URA	1	0.000251193
						351	HIS1_HIS6_HIS7_HIS3_HIS4_HIS5_HIS5_HIS2_URA	1	0.000251193
						352	his5_his4_his3_his2_HIS1_his7_his6_URA	1	0.000251193
						Total		3981

## Sheet: Figure 3E
Figure 3E
	Time (min)	SC-His_yXL219SCRaMbLE1-1			SC-His_yXL219SCRaMbLE1-2			SC-His_yXL219SCRaMbLE1-3			SC-His_yXL219SCRaMbLE1-4			SC-His_yXL219SCRaMbLE1-5			SC-His_yXL219SCRaMbLE1-6			SC-His_yXL219SCRaMbLE1-7			SC-His_yXL219SCRaMbLE1-8			yXL219SCRaMbLE1-9			SC-His_yXL219SCRaMbLE1-10			yXL219SCRaMbLE1-11			SC-His_yXL219SCRaMbLE1-12			SC-His_yXL219SCRaMbLE1-13			SC-His_yXL219SCRaMbLE1-14			SC-His_yXL219			SC-His_WT		SC-His_blank
	00:00:00	0.103	0.108	0.111	0.111	0.11	0.111	0.109	0.112	0.104	0.111	0.107	0.105	0.112	0.111	0.112	0.108	0.115	0.108	0.109	0.113	0.111	0.106	0.108	0.118	0.109	0.109	0.107	0.109	0.107	0.109	0.108	0.115	0.11	0.11	0.117	0.11	0.104	0.108	0.106	0.112	0.109	0.106	0.11	0.331	0.111	0.459	0.108	0.104
	00:30:00	0.103	0.108	0.11	0.11	0.11	0.111	0.109	0.112	0.104	0.111	0.107	0.105	0.111	0.111	0.111	0.107	0.114	0.107	0.109	0.113	0.111	0.106	0.108	0.117	0.109	0.11	0.106	0.109	0.106	0.109	0.108	0.114	0.11	0.11	0.117	0.11	0.103	0.108	0.106	0.112	0.109	0.107	0.11	0.331	0.111	0.459	0.107	0.104
	01:00:00	0.103	0.107	0.11	0.11	0.11	0.111	0.109	0.112	0.104	0.111	0.107	0.105	0.111	0.111	0.111	0.107	0.114	0.108	0.109	0.113	0.111	0.106	0.108	0.117	0.109	0.109	0.107	0.109	0.106	0.109	0.108	0.114	0.109	0.11	0.117	0.11	0.104	0.108	0.106	0.112	0.108	0.106	0.111	0.333	0.111	0.461	0.107	0.104
	01:30:00	0.103	0.107	0.11	0.11	0.11	0.111	0.109	0.111	0.104	0.111	0.108	0.105	0.111	0.11	0.111	0.107	0.114	0.107	0.109	0.113	0.111	0.106	0.108	0.117	0.109	0.109	0.106	0.109	0.106	0.109	0.108	0.114	0.109	0.109	0.117	0.11	0.104	0.108	0.106	0.112	0.108	0.107	0.111	0.332	0.111	0.461	0.107	0.104
	02:00:00	0.103	0.107	0.11	0.11	0.11	0.111	0.109	0.111	0.104	0.111	0.107	0.105	0.111	0.11	0.111	0.107	0.114	0.108	0.109	0.113	0.111	0.106	0.108	0.117	0.109	0.109	0.106	0.109	0.106	0.109	0.108	0.114	0.109	0.109	0.117	0.11	0.104	0.108	0.106	0.111	0.108	0.106	0.111	0.331	0.111	0.465	0.107	0.104
	02:30:00	0.103	0.107	0.11	0.11	0.11	0.111	0.109	0.111	0.104	0.111	0.108	0.106	0.111	0.11	0.111	0.107	0.114	0.108	0.11	0.113	0.111	0.106	0.109	0.117	0.109	0.109	0.107	0.109	0.107	0.109	0.108	0.114	0.109	0.109	0.117	0.11	0.105	0.108	0.106	0.112	0.108	0.106	0.111	0.333	0.111	0.465	0.107	0.104
	03:00:00	0.104	0.108	0.111	0.111	0.11	0.112	0.11	0.112	0.104	0.111	0.108	0.106	0.111	0.11	0.112	0.108	0.114	0.108	0.11	0.113	0.111	0.107	0.109	0.117	0.109	0.109	0.107	0.11	0.107	0.11	0.108	0.114	0.11	0.11	0.117	0.111	0.105	0.108	0.107	0.112	0.109	0.107	0.111	0.331	0.111	0.467	0.108	0.104
	03:30:00	0.105	0.108	0.11	0.111	0.111	0.112	0.11	0.112	0.105	0.112	0.109	0.107	0.112	0.111	0.112	0.108	0.115	0.108	0.11	0.114	0.111	0.107	0.11	0.118	0.109	0.11	0.108	0.11	0.107	0.11	0.109	0.115	0.111	0.11	0.118	0.112	0.106	0.109	0.108	0.112	0.109	0.108	0.112	0.333	0.111	0.468	0.108	0.104
	04:00:00	0.106	0.109	0.111	0.112	0.111	0.113	0.111	0.113	0.106	0.113	0.109	0.108	0.112	0.111	0.113	0.109	0.115	0.109	0.111	0.115	0.113	0.108	0.111	0.119	0.11	0.11	0.108	0.111	0.108	0.111	0.11	0.115	0.111	0.111	0.119	0.113	0.107	0.11	0.109	0.113	0.11	0.108	0.112	0.332	0.111	0.471	0.109	0.104
	04:30:00	0.106	0.109	0.112	0.112	0.112	0.113	0.111	0.113	0.106	0.113	0.11	0.109	0.113	0.112	0.113	0.109	0.116	0.109	0.113	0.115	0.113	0.109	0.112	0.119	0.11	0.112	0.109	0.112	0.109	0.112	0.111	0.117	0.112	0.112	0.12	0.114	0.108	0.11	0.109	0.114	0.111	0.109	0.112	0.332	0.112	0.472	0.11	0.104
	05:00:00	0.107	0.11	0.113	0.113	0.113	0.115	0.112	0.114	0.107	0.114	0.111	0.11	0.114	0.112	0.114	0.11	0.116	0.111	0.113	0.117	0.115	0.112	0.114	0.122	0.112	0.114	0.11	0.113	0.11	0.113	0.112	0.118	0.114	0.116	0.122	0.116	0.11	0.112	0.111	0.115	0.112	0.11	0.112	0.332	0.112	0.471	0.112	0.104
	05:30:00	0.109	0.112	0.114	0.115	0.114	0.116	0.114	0.115	0.109	0.116	0.112	0.112	0.116	0.114	0.116	0.112	0.117	0.112	0.116	0.119	0.117	0.114	0.116	0.123	0.113	0.114	0.112	0.115	0.112	0.115	0.114	0.119	0.115	0.118	0.125	0.117	0.112	0.114	0.114	0.116	0.114	0.113	0.112	0.332	0.112	0.473	0.114	0.104
	06:00:00	0.111	0.113	0.116	0.116	0.116	0.117	0.116	0.118	0.111	0.118	0.115	0.113	0.116	0.115	0.118	0.113	0.119	0.113	0.118	0.12	0.118	0.115	0.117	0.124	0.116	0.116	0.114	0.117	0.115	0.117	0.116	0.122	0.117	0.12	0.126	0.12	0.114	0.116	0.116	0.118	0.115	0.115	0.113	0.331	0.112	0.482	0.115	0.104
	06:30:00	0.114	0.116	0.119	0.118	0.119	0.12	0.118	0.12	0.113	0.12	0.117	0.117	0.119	0.117	0.118	0.116	0.12	0.116	0.121	0.124	0.121	0.119	0.121	0.127	0.119	0.119	0.115	0.12	0.117	0.119	0.119	0.123	0.119	0.124	0.13	0.124	0.117	0.118	0.119	0.123	0.118	0.119	0.113	0.33	0.113	0.487	0.12	0.104
	07:00:00	0.116	0.118	0.121	0.121	0.122	0.121	0.121	0.122	0.116	0.122	0.119	0.12	0.122	0.119	0.121	0.118	0.122	0.118	0.124	0.126	0.124	0.122	0.125	0.13	0.122	0.121	0.118	0.123	0.12	0.123	0.123	0.127	0.123	0.127	0.134	0.128	0.12	0.122	0.122	0.126	0.121	0.119	0.114	0.33	0.114	0.493	0.123	0.104
	07:30:00	0.12	0.122	0.124	0.124	0.126	0.126	0.125	0.125	0.12	0.126	0.123	0.124	0.126	0.123	0.124	0.121	0.124	0.121	0.128	0.13	0.128	0.127	0.129	0.135	0.125	0.125	0.122	0.127	0.124	0.128	0.128	0.13	0.127	0.132	0.139	0.134	0.125	0.126	0.127	0.13	0.125	0.124	0.115	0.327	0.115	0.504	0.128	0.104
	08:00:00	0.125	0.127	0.129	0.129	0.13	0.13	0.129	0.128	0.124	0.13	0.127	0.127	0.128	0.126	0.128	0.123	0.129	0.125	0.133	0.135	0.133	0.131	0.134	0.14	0.13	0.13	0.127	0.133	0.13	0.133	0.133	0.135	0.132	0.137	0.143	0.137	0.13	0.131	0.132	0.133	0.129	0.128	0.116	0.325	0.115	0.506	0.133	0.104
	08:30:00	0.128	0.131	0.133	0.132	0.134	0.135	0.133	0.133	0.128	0.135	0.132	0.133	0.132	0.131	0.134	0.128	0.133	0.129	0.137	0.139	0.137	0.135	0.138	0.144	0.133	0.134	0.132	0.138	0.136	0.138	0.137	0.139	0.136	0.142	0.148	0.142	0.135	0.136	0.137	0.138	0.133	0.135	0.116	0.321	0.116	0.512	0.138	0.104
	09:00:00	0.133	0.136	0.139	0.137	0.139	0.14	0.137	0.137	0.132	0.139	0.136	0.137	0.137	0.135	0.137	0.132	0.137	0.135	0.142	0.143	0.142	0.14	0.143	0.148	0.139	0.139	0.136	0.144	0.141	0.143	0.142	0.144	0.14	0.147	0.152	0.146	0.141	0.141	0.141	0.142	0.138	0.137	0.117	0.316	0.117	0.516	0.144	0.104
	09:30:00	0.137	0.139	0.143	0.141	0.142	0.144	0.141	0.141	0.136	0.143	0.14	0.142	0.142	0.138	0.141	0.136	0.141	0.139	0.148	0.148	0.148	0.144	0.148	0.155	0.142	0.143	0.141	0.149	0.146	0.148	0.147	0.149	0.145	0.154	0.159	0.154	0.144	0.147	0.148	0.146	0.141	0.141	0.118	0.311	0.118	0.518	0.153	0.104
	10:00:00	0.142	0.144	0.151	0.147	0.15	0.151	0.148	0.147	0.144	0.15	0.147	0.15	0.146	0.146	0.149	0.143	0.147	0.145	0.156	0.158	0.157	0.154	0.16	0.168	0.148	0.149	0.152	0.157	0.154	0.159	0.157	0.158	0.154	0.163	0.168	0.165	0.154	0.153	0.158	0.152	0.151	0.15	0.12	0.303	0.118	0.523	0.165	0.105
	10:30:00	0.151	0.151	0.157	0.152	0.155	0.158	0.155	0.154	0.151	0.157	0.154	0.157	0.152	0.149	0.153	0.149	0.152	0.151	0.162	0.165	0.163	0.161	0.167	0.178	0.154	0.149	0.16	0.164	0.161	0.165	0.163	0.165	0.161	0.174	0.18	0.176	0.166	0.162	0.168	0.158	0.157	0.156	0.121	0.297	0.12	0.528	0.177	0.104
	11:00:00	0.16	0.158	0.165	0.162	0.162	0.166	0.163	0.161	0.158	0.164	0.16	0.164	0.158	0.156	0.161	0.152	0.157	0.158	0.172	0.175	0.174	0.173	0.181	0.194	0.161	0.157	0.169	0.175	0.17	0.174	0.173	0.176	0.172	0.189	0.194	0.192	0.175	0.172	0.178	0.165	0.165	0.164	0.123	0.297	0.122	0.535	0.188	0.104
	11:30:00	0.17	0.169	0.177	0.173	0.173	0.176	0.175	0.171	0.17	0.174	0.171	0.175	0.166	0.164	0.171	0.16	0.162	0.161	0.186	0.187	0.19	0.188	0.193	0.202	0.171	0.165	0.177	0.19	0.183	0.188	0.187	0.189	0.187	0.202	0.209	0.206	0.19	0.189	0.193	0.174	0.174	0.174	0.124	0.29	0.123	0.544	0.201	0.105
	12:00:00	0.185	0.183	0.189	0.185	0.184	0.187	0.188	0.181	0.181	0.184	0.183	0.19	0.177	0.174	0.181	0.168	0.172	0.17	0.203	0.202	0.206	0.202	0.204	0.214	0.183	0.179	0.189	0.202	0.197	0.204	0.201	0.2	0.199	0.219	0.227	0.226	0.206	0.204	0.209	0.185	0.186	0.188	0.127	0.289	0.126	0.557	0.22	0.105
	12:30:00	0.202	0.201	0.204	0.202	0.198	0.204	0.203	0.198	0.197	0.2	0.197	0.203	0.193	0.192	0.199	0.184	0.185	0.186	0.22	0.218	0.222	0.219	0.22	0.233	0.198	0.188	0.201	0.219	0.211	0.219	0.213	0.214	0.211	0.243	0.251	0.25	0.225	0.225	0.231	0.202	0.201	0.203	0.128	0.287	0.128	0.57	0.243	0.106
	13:00:00	0.222	0.221	0.225	0.219	0.215	0.22	0.219	0.213	0.213	0.214	0.212	0.22	0.211	0.209	0.214	0.2	0.2	0.199	0.243	0.243	0.248	0.245	0.245	0.258	0.216	0.208	0.218	0.246	0.233	0.243	0.231	0.232	0.229	0.277	0.285	0.289	0.253	0.257	0.261	0.216	0.218	0.221	0.13	0.282	0.13	0.579	0.281	0.106
	13:30:00	0.248	0.25	0.254	0.247	0.238	0.245	0.245	0.233	0.234	0.233	0.235	0.241	0.229	0.229	0.238	0.213	0.215	0.213	0.277	0.275	0.283	0.278	0.277	0.293	0.239	0.232	0.241	0.28	0.263	0.278	0.256	0.258	0.253	0.314	0.322	0.33	0.291	0.296	0.303	0.235	0.243	0.241	0.132	0.281	0.13	0.581	0.319	0.106
	14:00:00	0.28	0.282	0.286	0.277	0.27	0.278	0.276	0.263	0.266	0.26	0.263	0.269	0.255	0.256	0.269	0.236	0.235	0.233	0.311	0.308	0.319	0.313	0.309	0.329	0.267	0.264	0.272	0.312	0.298	0.308	0.287	0.292	0.287	0.352	0.364	0.379	0.323	0.327	0.333	0.264	0.27	0.272	0.133	0.28	0.132	0.585	0.365	0.106
	14:30:00	0.321	0.318	0.326	0.315	0.309	0.312	0.315	0.298	0.304	0.297	0.3	0.306	0.293	0.293	0.309	0.267	0.265	0.262	0.351	0.352	0.361	0.357	0.352	0.372	0.304	0.297	0.302	0.349	0.334	0.35	0.32	0.325	0.318	0.402	0.412	0.426	0.371	0.372	0.372	0.299	0.308	0.309	0.134	0.287	0.133	0.582	0.42	0.106
	15:00:00	0.36	0.357	0.368	0.35	0.347	0.352	0.354	0.332	0.341	0.33	0.334	0.344	0.333	0.334	0.348	0.306	0.301	0.298	0.393	0.395	0.411	0.404	0.398	0.423	0.339	0.334	0.339	0.399	0.375	0.395	0.356	0.358	0.353	0.453	0.466	0.482	0.417	0.423	0.421	0.334	0.348	0.35	0.136	0.318	0.134	0.52	0.487	0.106
	15:30:00	0.407	0.409	0.412	0.395	0.388	0.394	0.396	0.373	0.385	0.371	0.379	0.386	0.374	0.375	0.394	0.343	0.337	0.334	0.446	0.446	0.453	0.455	0.444	0.476	0.378	0.379	0.383	0.446	0.426	0.443	0.396	0.404	0.394	0.511	0.514	0.53	0.469	0.472	0.49	0.38	0.397	0.398	0.138	0.32	0.137	0.6	0.561	0.107
	16:00:00	0.453	0.447	0.461	0.445	0.438	0.444	0.446	0.422	0.434	0.414	0.421	0.431	0.425	0.425	0.446	0.389	0.384	0.375	0.498	0.492	0.509	0.503	0.495	0.516	0.422	0.422	0.425	0.498	0.471	0.494	0.435	0.45	0.437	0.569	0.576	0.59	0.534	0.527	0.552	0.437	0.453	0.453	0.14	0.322	0.139	0.683	0.634	0.106
	16:30:00	0.521	0.502	0.514	0.501	0.481	0.486	0.483	0.461	0.483	0.451	0.46	0.474	0.468	0.47	0.505	0.433	0.431	0.426	0.55	0.552	0.564	0.559	0.543	0.566	0.461	0.462	0.47	0.549	0.527	0.555	0.485	0.495	0.481	0.622	0.632	0.644	0.591	0.579	0.607	0.497	0.518	0.506	0.143	0.323	0.142	0.761	0.713	0.106
	17:00:00	0.569	0.55	0.572	0.554	0.536	0.542	0.545	0.523	0.534	0.503	0.506	0.513	0.527	0.532	0.57	0.494	0.486	0.478	0.6	0.608	0.612	0.606	0.589	0.613	0.51	0.515	0.533	0.599	0.577	0.604	0.528	0.538	0.525	0.673	0.682	0.693	0.64	0.627	0.656	0.557	0.575	0.567	0.146	0.326	0.146	0.835	0.787	0.107
	17:30:00	0.616	0.598	0.621	0.603	0.584	0.593	0.594	0.572	0.582	0.552	0.556	0.565	0.586	0.589	0.627	0.554	0.542	0.538	0.645	0.651	0.657	0.65	0.631	0.655	0.553	0.558	0.578	0.64	0.62	0.65	0.57	0.576	0.565	0.719	0.726	0.738	0.687	0.67	0.701	0.612	0.627	0.626	0.149	0.329	0.148	0.904	0.852	0.107
	18:00:00	0.659	0.64	0.663	0.647	0.628	0.639	0.639	0.619	0.625	0.592	0.597	0.607	0.638	0.64	0.677	0.608	0.593	0.592	0.686	0.693	0.696	0.691	0.675	0.695	0.594	0.598	0.617	0.682	0.664	0.695	0.605	0.61	0.6	0.757	0.768	0.776	0.727	0.712	0.74	0.666	0.677	0.679	0.152	0.333	0.152	0.912	0.914	0.107
	18:30:00	0.696	0.675	0.7	0.686	0.667	0.678	0.674	0.656	0.668	0.627	0.634	0.646	0.685	0.686	0.722	0.655	0.642	0.641	0.724	0.731	0.731	0.725	0.71	0.731	0.629	0.633	0.655	0.72	0.703	0.729	0.635	0.644	0.633	0.792	0.805	0.815	0.765	0.748	0.775	0.713	0.727	0.731	0.156	0.337	0.156	0.952	0.955	0.106
	19:00:00	0.73	0.709	0.736	0.717	0.707	0.715	0.712	0.696	0.703	0.668	0.673	0.681	0.73	0.73	0.767	0.704	0.692	0.692	0.756	0.765	0.767	0.758	0.741	0.76	0.663	0.666	0.688	0.752	0.736	0.764	0.667	0.67	0.665	0.824	0.837	0.847	0.799	0.784	0.809	0.756	0.767	0.777	0.159	0.341	0.16	0.946	0.947	0.105
	19:30:00	0.76	0.739	0.767	0.749	0.742	0.748	0.744	0.726	0.737	0.696	0.701	0.713	0.767	0.768	0.803	0.748	0.732	0.734	0.786	0.795	0.797	0.788	0.768	0.787	0.69	0.696	0.714	0.785	0.768	0.793	0.691	0.697	0.69	0.854	0.867	0.873	0.828	0.812	0.839	0.798	0.805	0.818	0.164	0.347	0.164	0.938	0.938	0.104
	20:00:00	0.788	0.769	0.792	0.777	0.769	0.776	0.772	0.751	0.765	0.723	0.728	0.74	0.805	0.802	0.837	0.785	0.77	0.774	0.812	0.822	0.823	0.81	0.793	0.811	0.717	0.721	0.741	0.812	0.796	0.819	0.713	0.718	0.711	0.878	0.892	0.897	0.856	0.838	0.865	0.833	0.841	0.859	0.169	0.354	0.171	0.933	0.937	0.104
	20:30:00	0.811	0.794	0.816	0.802	0.799	0.803	0.796	0.781	0.791	0.751	0.756	0.765	0.835	0.836	0.872	0.819	0.805	0.81	0.835	0.845	0.846	0.834	0.819	0.837	0.743	0.745	0.767	0.837	0.82	0.843	0.735	0.738	0.731	0.904	0.915	0.919	0.879	0.863	0.888	0.866	0.87	0.893	0.173	0.36	0.174	0.931	0.933	0.104
	21:00:00	0.832	0.813	0.839	0.827	0.82	0.825	0.818	0.803	0.814	0.772	0.779	0.789	0.865	0.86	0.896	0.85	0.838	0.842	0.862	0.87	0.868	0.856	0.838	0.856	0.762	0.766	0.788	0.858	0.843	0.865	0.756	0.759	0.754	0.918	0.93	0.926	0.901	0.883	0.91	0.894	0.898	0.925	0.177	0.366	0.178	0.93	0.934	0.104
	21:30:00	0.851	0.833	0.857	0.846	0.842	0.846	0.836	0.821	0.834	0.794	0.798	0.811	0.891	0.886	0.921	0.878	0.865	0.872	0.877	0.89	0.886	0.873	0.858	0.873	0.782	0.784	0.808	0.878	0.865	0.883	0.775	0.778	0.77	0.909	0.92	0.915	0.913	0.896	0.921	0.918	0.921	0.941	0.183	0.374	0.184	0.928	0.933	0.103
	22:00:00	0.869	0.852	0.877	0.866	0.862	0.863	0.854	0.841	0.85	0.812	0.817	0.829	0.908	0.9	0.923	0.902	0.888	0.892	0.89	0.899	0.891	0.885	0.871	0.882	0.799	0.801	0.828	0.891	0.882	0.899	0.788	0.795	0.789	0.899	0.91	0.905	0.904	0.888	0.911	0.932	0.924	0.934	0.191	0.382	0.191	0.93	0.934	0.104
	22:30:00	0.874	0.863	0.887	0.88	0.877	0.877	0.866	0.855	0.868	0.829	0.832	0.845	0.902	0.893	0.913	0.899	0.89	0.896	0.882	0.891	0.883	0.88	0.871	0.873	0.818	0.82	0.842	0.884	0.88	0.889	0.804	0.81	0.805	0.894	0.904	0.899	0.895	0.881	0.907	0.923	0.914	0.923	0.197	0.396	0.199	0.93	0.935	0.103
	23:00:00	0.868	0.852	0.876	0.878	0.879	0.872	0.875	0.868	0.878	0.847	0.846	0.859	0.893	0.884	0.904	0.889	0.883	0.887	0.872	0.883	0.876	0.871	0.864	0.869	0.83	0.834	0.859	0.877	0.872	0.879	0.819	0.823	0.819	0.891	0.901	0.896	0.888	0.875	0.898	0.913	0.906	0.916	0.206	0.409	0.209	0.93	0.933	0.103
	23:30:00	0.86	0.848	0.867	0.867	0.866	0.865	0.869	0.858	0.872	0.856	0.859	0.862	0.889	0.879	0.897	0.884	0.875	0.883	0.865	0.877	0.871	0.861	0.859	0.862	0.837	0.836	0.863	0.872	0.866	0.874	0.83	0.833	0.832	0.887	0.899	0.892	0.882	0.873	0.893	0.906	0.899	0.912	0.217	0.422	0.219	0.93	0.935	0.103
	1 day, 0:00:00	0.853	0.84	0.862	0.86	0.859	0.857	0.858	0.852	0.863	0.853	0.852	0.855	0.884	0.875	0.894	0.879	0.875	0.877	0.861	0.875	0.867	0.859	0.853	0.86	0.83	0.826	0.854	0.87	0.861	0.871	0.833	0.832	0.837	0.884	0.899	0.891	0.88	0.868	0.888	0.903	0.896	0.91	0.226	0.435	0.229	0.928	0.935	0.103
	1 day, 0:30:00	0.849	0.837	0.857	0.855	0.854	0.853	0.853	0.844	0.856	0.845	0.843	0.845	0.883	0.873	0.89	0.874	0.869	0.872	0.861	0.868	0.865	0.854	0.851	0.857	0.826	0.821	0.847	0.864	0.86	0.868	0.823	0.826	0.826	0.883	0.894	0.887	0.878	0.867	0.885	0.897	0.893	0.907	0.237	0.45	0.242	0.928	0.933	0.103
	1 day, 1:00:00	0.845	0.835	0.855	0.852	0.848	0.85	0.85	0.84	0.851	0.839	0.838	0.841	0.883	0.871	0.892	0.876	0.867	0.872	0.856	0.867	0.863	0.852	0.847	0.854	0.82	0.816	0.841	0.864	0.856	0.864	0.814	0.818	0.819	0.883	0.891	0.884	0.873	0.865	0.881	0.895	0.889	0.906	0.254	0.464	0.258	0.928	0.933	0.104
	1 day, 1:30:00	0.843	0.831	0.849	0.845	0.845	0.847	0.844	0.838	0.851	0.834	0.834	0.835	0.875	0.869	0.886	0.874	0.863	0.87	0.855	0.864	0.857	0.849	0.85	0.855	0.816	0.811	0.838	0.863	0.858	0.861	0.806	0.817	0.815	0.878	0.892	0.882	0.87	0.864	0.881	0.894	0.886	0.904	0.271	0.488	0.276	0.929	0.934	0.103
	1 day, 2:00:00	0.84	0.83	0.845	0.842	0.845	0.846	0.841	0.836	0.846	0.826	0.832	0.834	0.876	0.87	0.882	0.876	0.861	0.871	0.853	0.864	0.854	0.849	0.849	0.855	0.812	0.809	0.833	0.863	0.857	0.861	0.803	0.814	0.815	0.878	0.892	0.882	0.87	0.863	0.879	0.891	0.886	0.902	0.29	0.503	0.291	0.928	0.935	0.103
	1 day, 2:30:00	0.838	0.828	0.845	0.834	0.843	0.845	0.839	0.834	0.841	0.826	0.83	0.833	0.876	0.867	0.88	0.875	0.863	0.87	0.851	0.863	0.853	0.846	0.846	0.853	0.811	0.809	0.83	0.862	0.853	0.86	0.801	0.809	0.811	0.875	0.888	0.88	0.868	0.862	0.877	0.889	0.885	0.899	0.31	0.53	0.312	0.93	0.935	0.103
	1 day, 3:00:00	0.83	0.833	0.844	0.836	0.843	0.847	0.839	0.834	0.843	0.825	0.827	0.832	0.874	0.871	0.881	0.88	0.86	0.874	0.852	0.864	0.852	0.847	0.852	0.856	0.806	0.807	0.825	0.866	0.858	0.86	0.802	0.808	0.811	0.879	0.891	0.879	0.87	0.865	0.877	0.888	0.885	0.902	0.332	0.361	0.333	0.932	0.937	0.103
	1 day, 3:30:00	0.828	0.829	0.841	0.831	0.842	0.842	0.835	0.829	0.84	0.824	0.825	0.828	0.872	0.869	0.879	0.879	0.861	0.872	0.848	0.861	0.849	0.844	0.847	0.853	0.805	0.802	0.82	0.863	0.857	0.859	0.797	0.803	0.805	0.875	0.888	0.878	0.866	0.864	0.875	0.887	0.884	0.899	0.359	0.385	0.359	0.932	0.936	0.104
	1 day, 4:00:00	0.828	0.83	0.842	0.832	0.842	0.844	0.837	0.831	0.839	0.82	0.826	0.829	0.874	0.869	0.88	0.879	0.859	0.872	0.847	0.86	0.851	0.843	0.848	0.854	0.802	0.801	0.821	0.862	0.857	0.859	0.797	0.803	0.806	0.874	0.884	0.878	0.865	0.865	0.874	0.885	0.882	0.899	0.39	0.406	0.383	0.932	0.932	0.104
	1 day, 4:30:00	0.829	0.829	0.842	0.832	0.841	0.843	0.837	0.831	0.842	0.821	0.824	0.826	0.873	0.868	0.878	0.88	0.86	0.871	0.85	0.858	0.848	0.842	0.851	0.853	0.803	0.802	0.816	0.865	0.857	0.858	0.798	0.801	0.805	0.873	0.882	0.874	0.866	0.864	0.873	0.885	0.882	0.898	0.409	0.426	0.406	0.931	0.934	0.103
	1 day, 5:00:00	0.826	0.832	0.842	0.831	0.841	0.843	0.836	0.832	0.842	0.82	0.822	0.827	0.873	0.871	0.878	0.881	0.859	0.873	0.848	0.859	0.849	0.845	0.852	0.854	0.803	0.802	0.816	0.863	0.858	0.857	0.796	0.801	0.803	0.874	0.883	0.876	0.861	0.865	0.872	0.886	0.882	0.899	0.429	0.445	0.424	0.934	0.934	0.104
	1 day, 5:30:00	0.828	0.833	0.839	0.834	0.842	0.845	0.839	0.833	0.845	0.821	0.825	0.825	0.875	0.871	0.878	0.883	0.861	0.871	0.846	0.858	0.851	0.842	0.85	0.857	0.802	0.801	0.816	0.862	0.857	0.853	0.794	0.801	0.802	0.871	0.876	0.875	0.863	0.865	0.873	0.883	0.881	0.897	0.449	0.466	0.443	0.931	0.93	0.103
	1 day, 6:00:00	0.829	0.833	0.838	0.834	0.839	0.844	0.838	0.831	0.842	0.82	0.825	0.825	0.876	0.874	0.876	0.884	0.86	0.871	0.843	0.857	0.849	0.839	0.852	0.855	0.8	0.801	0.814	0.868	0.856	0.853	0.794	0.801	0.801	0.872	0.875	0.876	0.861	0.868	0.869	0.883	0.881	0.896	0.465	0.483	0.457	0.93	0.929	0.103
	1 day, 6:30:00	0.826	0.836	0.841	0.834	0.839	0.844	0.836	0.831	0.842	0.822	0.821	0.826	0.878	0.875	0.878	0.882	0.862	0.872	0.844	0.855	0.85	0.839	0.854	0.858	0.803	0.802	0.813	0.864	0.852	0.853	0.794	0.801	0.8	0.869	0.875	0.877	0.86	0.868	0.871	0.882	0.878	0.896	0.481	0.5	0.471	0.932	0.93	0.104
	1 day, 7:00:00	0.827	0.839	0.842	0.835	0.841	0.844	0.838	0.832	0.843	0.823	0.824	0.825	0.879	0.878	0.876	0.886	0.863	0.874	0.843	0.857	0.851	0.841	0.852	0.858	0.803	0.802	0.816	0.865	0.853	0.853	0.792	0.801	0.8	0.871	0.877	0.877	0.862	0.869	0.873	0.881	0.879	0.897	0.497	0.514	0.487	0.931	0.93	0.104
	1 day, 7:30:00	0.826	0.838	0.841	0.834	0.837	0.841	0.836	0.829	0.839	0.819	0.822	0.826	0.879	0.877	0.873	0.886	0.863	0.872	0.842	0.855	0.852	0.838	0.851	0.857	0.804	0.805	0.816	0.866	0.852	0.851	0.789	0.797	0.797	0.869	0.876	0.874	0.862	0.869	0.872	0.877	0.878	0.895	0.511	0.526	0.5	0.934	0.928	0.104
	1 day, 8:00:00	0.825	0.837	0.839	0.832	0.834	0.838	0.833	0.825	0.833	0.817	0.818	0.821	0.88	0.879	0.873	0.881	0.864	0.869	0.841	0.853	0.851	0.839	0.847	0.857	0.803	0.804	0.814	0.862	0.851	0.847	0.789	0.797	0.795	0.869	0.874	0.873	0.863	0.868	0.87	0.873	0.874	0.893	0.524	0.542	0.509	0.932	0.928	0.104
	1 day, 8:30:00	0.825	0.838	0.837	0.833	0.836	0.839	0.835	0.825	0.837	0.819	0.816	0.822	0.881	0.88	0.871	0.881	0.865	0.872	0.841	0.852	0.849	0.838	0.851	0.855	0.804	0.807	0.814	0.863	0.855	0.848	0.787	0.798	0.795	0.869	0.875	0.873	0.861	0.869	0.871	0.873	0.874	0.892	0.536	0.548	0.524	0.934	0.929	0.104
	1 day, 9:00:00	0.827	0.839	0.837	0.832	0.835	0.839	0.834	0.825	0.835	0.816	0.817	0.821	0.881	0.881	0.874	0.881	0.865	0.872	0.84	0.854	0.849	0.842	0.849	0.857	0.805	0.807	0.814	0.861	0.853	0.848	0.789	0.797	0.795	0.87	0.871	0.872	0.862	0.865	0.87	0.87	0.873	0.891	0.547	0.558	0.534	0.935	0.927	0.103
	1 day, 9:30:00	0.827	0.839	0.836	0.831	0.831	0.836	0.834	0.824	0.836	0.814	0.816	0.82	0.881	0.879	0.872	0.878	0.865	0.87	0.841	0.854	0.849	0.84	0.849	0.861	0.806	0.807	0.812	0.857	0.852	0.848	0.788	0.793	0.791	0.866	0.874	0.875	0.866	0.864	0.868	0.871	0.872	0.89	0.56	0.569	0.546	0.935	0.927	0.104
	1 day, 10:00:00	0.826	0.84	0.835	0.832	0.828	0.836	0.83	0.823	0.832	0.814	0.812	0.818	0.879	0.877	0.87	0.875	0.865	0.87	0.84	0.853	0.85	0.84	0.849	0.861	0.806	0.808	0.811	0.855	0.851	0.848	0.787	0.794	0.791	0.869	0.873	0.874	0.863	0.862	0.87	0.871	0.872	0.892	0.57	0.581	0.553	0.927	0.925	0.103
	1 day, 10:30:00	0.826	0.839	0.836	0.832	0.83	0.837	0.829	0.823	0.831	0.813	0.814	0.821	0.878	0.878	0.872	0.877	0.866	0.869	0.839	0.852	0.851	0.839	0.848	0.862	0.806	0.807	0.811	0.857	0.852	0.846	0.786	0.794	0.792	0.869	0.871	0.876	0.864	0.865	0.868	0.871	0.872	0.892	0.578	0.588	0.564	0.926	0.923	0.103
	1 day, 11:00:00	0.829	0.837	0.839	0.833	0.83	0.835	0.83	0.821	0.831	0.812	0.812	0.818	0.879	0.876	0.876	0.875	0.866	0.87	0.843	0.852	0.851	0.843	0.848	0.86	0.807	0.808	0.811	0.855	0.85	0.845	0.787	0.798	0.793	0.869	0.876	0.874	0.864	0.863	0.87	0.872	0.869	0.892	0.588	0.599	0.572	0.919	0.923	0.103
	1 day, 11:30:00	0.827	0.841	0.837	0.832	0.828	0.839	0.833	0.821	0.831	0.813	0.812	0.819	0.878	0.876	0.875	0.876	0.867	0.87	0.842	0.852	0.851	0.84	0.851	0.86	0.81	0.81	0.811	0.856	0.854	0.847	0.787	0.799	0.796	0.867	0.873	0.875	0.865	0.861	0.868	0.873	0.869	0.892	0.598	0.608	0.581	0.924	0.918	0.104
	1 day, 12:00:00	0.832	0.839	0.841	0.832	0.83	0.839	0.832	0.821	0.827	0.812	0.812	0.819	0.877	0.875	0.877	0.873	0.868	0.871	0.843	0.856	0.85	0.84	0.848	0.857	0.807	0.807	0.811	0.855	0.848	0.848	0.789	0.798	0.793	0.868	0.874	0.876	0.863	0.863	0.871	0.872	0.868	0.893	0.608	0.619	0.587	0.919	0.923	0.104
	1 day, 12:30:00	0.831	0.838	0.841	0.835	0.83	0.838	0.83	0.821	0.831	0.815	0.814	0.818	0.877	0.875	0.875	0.874	0.866	0.869	0.844	0.853	0.853	0.842	0.848	0.858	0.809	0.81	0.811	0.857	0.85	0.848	0.79	0.798	0.795	0.869	0.876	0.876	0.864	0.863	0.87	0.87	0.869	0.893	0.617	0.628	0.596	0.923	0.919	0.104
	1 day, 13:00:00	0.831	0.838	0.843	0.832	0.829	0.842	0.83	0.82	0.829	0.811	0.814	0.821	0.876	0.873	0.874	0.87	0.867	0.868	0.843	0.856	0.852	0.843	0.846	0.854	0.808	0.81	0.813	0.855	0.85	0.846	0.79	0.797	0.791	0.871	0.875	0.865	0.859	0.862	0.868	0.87	0.868	0.892	0.621	0.641	0.604	0.912	0.918	0.105
	1 day, 13:30:00	0.831	0.839	0.843	0.835	0.831	0.845	0.835	0.824	0.831	0.81	0.816	0.822	0.875	0.873	0.875	0.871	0.868	0.869	0.846	0.856	0.851	0.846	0.846	0.858	0.808	0.808	0.815	0.853	0.849	0.848	0.795	0.801	0.794	0.874	0.879	0.864	0.861	0.862	0.872	0.872	0.868	0.894	0.632	0.642	0.61	0.918	0.922	0.105
	1 day, 14:00:00	0.828	0.84	0.834	0.835	0.837	0.843	0.837	0.829	0.831	0.812	0.819	0.825	0.881	0.872	0.86	0.87	0.87	0.87	0.833	0.86	0.841	0.845	0.845	0.857	0.811	0.808	0.818	0.852	0.848	0.852	0.797	0.804	0.796	0.86	0.866	0.858	0.843	0.86	0.873	0.873	0.869	0.897	0.637	0.656	0.618	0.908	0.92	0.105
	1 day, 14:30:00	0.817	0.841	0.823	0.832	0.839	0.837	0.838	0.83	0.834	0.816	0.818	0.826	0.878	0.874	0.856	0.87	0.866	0.871	0.828	0.858	0.837	0.84	0.846	0.862	0.815	0.812	0.818	0.854	0.849	0.854	0.798	0.808	0.8	0.858	0.866	0.858	0.837	0.863	0.874	0.874	0.871	0.903	0.642	0.662	0.626	0.907	0.919	0.105
	1 day, 15:00:00	0.815	0.842	0.824	0.83	0.84	0.834	0.84	0.828	0.836	0.817	0.816	0.825	0.877	0.872	0.857	0.871	0.866	0.872	0.829	0.856	0.837	0.839	0.847	0.86	0.815	0.812	0.822	0.856	0.848	0.854	0.801	0.809	0.803	0.858	0.864	0.859	0.837	0.862	0.877	0.873	0.87	0.903	0.649	0.669	0.632	0.907	0.918	0.105
	1 day, 15:30:00	0.81	0.841	0.819	0.824	0.837	0.834	0.838	0.826	0.836	0.817	0.812	0.82	0.875	0.871	0.856	0.868	0.867	0.872	0.825	0.854	0.836	0.833	0.848	0.859	0.815	0.813	0.818	0.855	0.847	0.852	0.8	0.809	0.803	0.858	0.865	0.862	0.837	0.863	0.874	0.872	0.872	0.903	0.655	0.667	0.639	0.906	0.912	0.105
	1 day, 16:00:00	0.805	0.839	0.82	0.819	0.832	0.828	0.831	0.82	0.837	0.818	0.811	0.815	0.869	0.874	0.853	0.871	0.858	0.867	0.826	0.846	0.838	0.83	0.849	0.86	0.814	0.816	0.818	0.856	0.849	0.851	0.795	0.811	0.806	0.859	0.861	0.857	0.836	0.863	0.872	0.869	0.87	0.903	0.66	0.677	0.642	0.903	0.912	0.106
	1 day, 16:30:00	0.805	0.84	0.813	0.818	0.824	0.823	0.817	0.817	0.838	0.819	0.81	0.819	0.86	0.873	0.848	0.87	0.857	0.862	0.828	0.84	0.834	0.826	0.851	0.86	0.816	0.814	0.817	0.856	0.848	0.847	0.791	0.812	0.807	0.855	0.858	0.853	0.839	0.864	0.869	0.865	0.869	0.904	0.663	0.67	0.643	0.902	0.909	0.105
	1 day, 17:00:00	0.804	0.839	0.819	0.818	0.824	0.83	0.832	0.817	0.838	0.823	0.815	0.821	0.855	0.873	0.852	0.867	0.855	0.865	0.83	0.853	0.839	0.834	0.852	0.861	0.815	0.814	0.814	0.855	0.85	0.85	0.789	0.812	0.808	0.864	0.866	0.859	0.838	0.864	0.871	0.865	0.868	0.905	0.662	0.669	0.644	0.899	0.909	0.104
	1 day, 17:30:00	0.796	0.826	0.811	0.804	0.809	0.819	0.815	0.806	0.824	0.815	0.811	0.815	0.848	0.869	0.844	0.868	0.843	0.848	0.818	0.839	0.826	0.825	0.848	0.851	0.803	0.81	0.8	0.852	0.849	0.831	0.778	0.803	0.798	0.85	0.85	0.848	0.832	0.855	0.853	0.851	0.865	0.895	0.663	0.672	0.643	0.895	0.902	0.104
	1 day, 18:00:00	0.793	0.821	0.811	0.807	0.808	0.82	0.816	0.809	0.823	0.811	0.805	0.815	0.843	0.866	0.839	0.864	0.847	0.851	0.816	0.837	0.829	0.824	0.843	0.848	0.8	0.807	0.803	0.848	0.847	0.832	0.784	0.8	0.797	0.846	0.846	0.847	0.83	0.849	0.852	0.85	0.863	0.894	0.662	0.674	0.642	0.894	0.898	0.104
	1 day, 18:30:00	0.798	0.823	0.816	0.814	0.825	0.827	0.825	0.823	0.83	0.811	0.813	0.818	0.85	0.871	0.847	0.867	0.845	0.858	0.819	0.844	0.83	0.829	0.84	0.851	0.797	0.811	0.807	0.849	0.849	0.844	0.791	0.798	0.794	0.848	0.848	0.846	0.834	0.847	0.864	0.859	0.863	0.902	0.661	0.674	0.64	0.894	0.899	0.104
	1 day, 19:00:00	0.796	0.817	0.81	0.804	0.811	0.818	0.812	0.807	0.823	0.804	0.806	0.815	0.842	0.863	0.839	0.857	0.841	0.852	0.814	0.833	0.826	0.821	0.837	0.845	0.798	0.806	0.798	0.846	0.842	0.836	0.782	0.795	0.79	0.844	0.843	0.843	0.828	0.845	0.854	0.852	0.848	0.894	0.654	0.665	0.637	0.891	0.892	0.104
	1 day, 19:30:00	0.801	0.817	0.813	0.81	0.817	0.822	0.811	0.81	0.824	0.806	0.803	0.811	0.848	0.857	0.842	0.854	0.842	0.85	0.815	0.83	0.821	0.815	0.843	0.841	0.797	0.796	0.801	0.841	0.839	0.833	0.783	0.798	0.796	0.837	0.839	0.843	0.831	0.847	0.854	0.851	0.855	0.899	0.648	0.667	0.638	0.888	0.891	0.102
	1 day, 20:00:00	0.804	0.81	0.815	0.813	0.819	0.822	0.815	0.809	0.819	0.805	0.801	0.808	0.85	0.848	0.842	0.854	0.84	0.849	0.813	0.83	0.821	0.816	0.841	0.835	0.79	0.791	0.8	0.837	0.842	0.829	0.783	0.799	0.797	0.839	0.84	0.844	0.832	0.841	0.852	0.849	0.852	0.898	0.645	0.662	0.636	0.887	0.888	0.102
	1 day, 20:30:00	0.8	0.813	0.815	0.812	0.817	0.821	0.815	0.808	0.821	0.808	0.803	0.811	0.847	0.847	0.843	0.857	0.84	0.846	0.815	0.829	0.822	0.814	0.839	0.835	0.787	0.792	0.798	0.842	0.838	0.831	0.782	0.801	0.798	0.837	0.839	0.843	0.83	0.841	0.852	0.848	0.85	0.898	0.644	0.655	0.635	0.886	0.888	0.102
	1 day, 21:00:00	0.798	0.814	0.811	0.812	0.815	0.818	0.814	0.805	0.813	0.797	0.799	0.805	0.845	0.843	0.839	0.849	0.838	0.845	0.812	0.828	0.82	0.814	0.831	0.831	0.788	0.79	0.796	0.833	0.834	0.825	0.781	0.794	0.788	0.834	0.839	0.841	0.828	0.836	0.849	0.843	0.845	0.894	0.64	0.658	0.636	0.881	0.883	0.102
	1 day, 21:30:00	0.8	0.819	0.811	0.809	0.814	0.82	0.81	0.807	0.815	0.798	0.797	0.806	0.844	0.842	0.836	0.847	0.836	0.843	0.81	0.829	0.821	0.812	0.826	0.832	0.79	0.79	0.797	0.831	0.83	0.826	0.783	0.793	0.788	0.835	0.841	0.841	0.826	0.836	0.847	0.842	0.845	0.891	0.633	0.653	0.635	0.881	0.881	0.102
	1 day, 22:00:00	0.797	0.812	0.811	0.809	0.814	0.818	0.813	0.808	0.816	0.804	0.798	0.807	0.844	0.84	0.839	0.848	0.838	0.842	0.812	0.826	0.817	0.809	0.831	0.832	0.787	0.786	0.795	0.831	0.832	0.829	0.783	0.799	0.792	0.831	0.836	0.835	0.825	0.835	0.849	0.843	0.847	0.897	0.633	0.648	0.635	0.881	0.882	0.103
	1 day, 22:30:00	0.794	0.812	0.808	0.807	0.81	0.814	0.81	0.804	0.812	0.797	0.798	0.804	0.839	0.842	0.834	0.842	0.833	0.839	0.811	0.823	0.815	0.809	0.823	0.829	0.788	0.788	0.793	0.827	0.827	0.824	0.781	0.794	0.785	0.831	0.833	0.835	0.823	0.833	0.846	0.838	0.842	0.891	0.643	0.647	0.633	0.878	0.876	0.102
	1 day, 23:00:00	0.795	0.812	0.804	0.8	0.804	0.809	0.804	0.796	0.807	0.794	0.791	0.802	0.837	0.837	0.829	0.839	0.831	0.831	0.803	0.817	0.814	0.808	0.816	0.826	0.786	0.788	0.791	0.825	0.823	0.817	0.775	0.789	0.781	0.828	0.831	0.834	0.821	0.83	0.84	0.833	0.838	0.883	0.643	0.65	0.633	0.869	0.869	0.103
	1 day, 23:30:00	0.795	0.813	0.803	0.802	0.81	0.81	0.808	0.798	0.806	0.793	0.788	0.803	0.836	0.844	0.828	0.843	0.83	0.833	0.802	0.818	0.811	0.807	0.815	0.828	0.791	0.792	0.793	0.827	0.826	0.818	0.78	0.79	0.782	0.828	0.83	0.834	0.823	0.832	0.842	0.836	0.839	0.887	0.64	0.649	0.633	0.869	0.869	0.103
	2 days, 0:00:00	0.789	0.805	0.796	0.796	0.803	0.807	0.804	0.798	0.805	0.789	0.787	0.798	0.831	0.837	0.823	0.836	0.828	0.832	0.8	0.817	0.808	0.805	0.815	0.823	0.783	0.788	0.791	0.822	0.822	0.817	0.775	0.788	0.78	0.826	0.83	0.828	0.816	0.828	0.84	0.831	0.835	0.886	0.636	0.648	0.637	0.866	0.867	0.102
	2 days, 0:30:00	0.792	0.807	0.802	0.801	0.809	0.809	0.81	0.799	0.812	0.794	0.794	0.8	0.832	0.838	0.827	0.841	0.831	0.831	0.801	0.822	0.815	0.807	0.817	0.825	0.787	0.791	0.792	0.825	0.823	0.819	0.778	0.791	0.785	0.829	0.831	0.83	0.819	0.829	0.839	0.835	0.837	0.888	0.634	0.65	0.639	0.864	0.864	0.102
	2 days, 1:00:00	0.785	0.804	0.8	0.8	0.807	0.805	0.806	0.798	0.806	0.791	0.787	0.8	0.83	0.84	0.826	0.838	0.827	0.827	0.796	0.817	0.811	0.805	0.814	0.82	0.785	0.79	0.794	0.824	0.821	0.816	0.774	0.79	0.784	0.826	0.827	0.826	0.818	0.828	0.841	0.829	0.836	0.888	0.634	0.646	0.636	0.859	0.859	0.103
	2 days, 1:30:00	0.782	0.801	0.795	0.794	0.802	0.801	0.802	0.792	0.801	0.788	0.785	0.796	0.823	0.836	0.819	0.833	0.825	0.824	0.792	0.816	0.806	0.8	0.812	0.818	0.783	0.788	0.789	0.82	0.821	0.814	0.775	0.787	0.783	0.824	0.823	0.821	0.814	0.826	0.839	0.826	0.832	0.887	0.63	0.642	0.636	0.856	0.857	0.103
	2 days, 2:00:00	0.787	0.801	0.795	0.798	0.801	0.802	0.804	0.792	0.807	0.792	0.788	0.794	0.825	0.833	0.818	0.831	0.823	0.823	0.792	0.819	0.807	0.804	0.816	0.82	0.778	0.786	0.789	0.819	0.817	0.817	0.777	0.79	0.784	0.827	0.825	0.825	0.814	0.825	0.835	0.827	0.831	0.884	0.632	0.643	0.634	0.855	0.854	0.103
	2 days, 2:30:00	0.777	0.795	0.781	0.785	0.789	0.789	0.794	0.784	0.795	0.789	0.784	0.798	0.817	0.83	0.807	0.821	0.818	0.815	0.785	0.808	0.803	0.8	0.808	0.811	0.779	0.784	0.786	0.813	0.81	0.806	0.772	0.784	0.777	0.819	0.821	0.821	0.81	0.818	0.833	0.818	0.824	0.879	0.633	0.644	0.631	0.85	0.849	0.103
	2 days, 3:00:00	0.773	0.791	0.785	0.784	0.787	0.786	0.788	0.777	0.79	0.783	0.78	0.785	0.813	0.828	0.807	0.82	0.812	0.81	0.779	0.805	0.796	0.797	0.807	0.812	0.774	0.779	0.78	0.811	0.81	0.803	0.765	0.784	0.775	0.817	0.817	0.817	0.804	0.815	0.826	0.817	0.821	0.882	0.629	0.646	0.628	0.845	0.845	0.103
	2 days, 3:30:00	0.771	0.787	0.777	0.778	0.784	0.781	0.788	0.78	0.796	0.785	0.784	0.798	0.809	0.824	0.801	0.815	0.806	0.807	0.779	0.803	0.799	0.799	0.806	0.812	0.773	0.779	0.783	0.81	0.81	0.804	0.765	0.782	0.779	0.816	0.819	0.822	0.805	0.813	0.83	0.813	0.82	0.88	0.634	0.646	0.627	0.842	0.842	0.103
	2 days, 4:00:00	0.77	0.787	0.773	0.776	0.782	0.778	0.782	0.775	0.79	0.781	0.78	0.79	0.806	0.818	0.798	0.814	0.804	0.804	0.776	0.801	0.793	0.794	0.801	0.806	0.768	0.774	0.779	0.805	0.805	0.797	0.762	0.779	0.774	0.812	0.813	0.813	0.801	0.808	0.825	0.81	0.817	0.878	0.636	0.643	0.64	0.839	0.838	0.103
	2 days, 4:30:00	0.766	0.785	0.77	0.77	0.775	0.772	0.778	0.772	0.788	0.778	0.775	0.783	0.802	0.818	0.795	0.808	0.799	0.801	0.773	0.796	0.791	0.791	0.799	0.802	0.766	0.769	0.776	0.801	0.799	0.795	0.759	0.778	0.772	0.81	0.81	0.81	0.798	0.807	0.824	0.807	0.812	0.876	0.632	0.643	0.64	0.837	0.834	0.102
	2 days, 5:00:00	0.768	0.784	0.77	0.769	0.773	0.771	0.776	0.769	0.786	0.78	0.774	0.787	0.799	0.82	0.795	0.804	0.795	0.796	0.769	0.794	0.788	0.79	0.799	0.806	0.77	0.773	0.778	0.8	0.798	0.792	0.753	0.778	0.77	0.807	0.807	0.809	0.8	0.809	0.824	0.805	0.811	0.876	0.634	0.651	0.641	0.833	0.831	0.103
	2 days, 5:30:00	0.756	0.776	0.764	0.76	0.764	0.766	0.773	0.763	0.781	0.772	0.767	0.779	0.795	0.81	0.787	0.797	0.791	0.794	0.767	0.789	0.784	0.783	0.793	0.798	0.761	0.763	0.771	0.793	0.79	0.787	0.752	0.773	0.765	0.801	0.803	0.801	0.792	0.798	0.816	0.799	0.804	0.87	0.636	0.647	0.636	0.828	0.825	0.102
	2 days, 6:00:00	0.757	0.774	0.758	0.758	0.762	0.763	0.771	0.762	0.777	0.772	0.769	0.781	0.796	0.805	0.781	0.793	0.787	0.793	0.765	0.786	0.785	0.783	0.79	0.8	0.759	0.761	0.768	0.787	0.786	0.782	0.75	0.77	0.764	0.801	0.804	0.803	0.789	0.796	0.813	0.796	0.801	0.866	0.636	0.647	0.638	0.824	0.821	0.102
	2 days, 6:30:00	0.754	0.767	0.756	0.755	0.76	0.76	0.769	0.759	0.778	0.772	0.77	0.78	0.789	0.801	0.78	0.79	0.786	0.788	0.762	0.786	0.782	0.782	0.79	0.797	0.753	0.758	0.764	0.783	0.783	0.783	0.749	0.771	0.763	0.8	0.803	0.802	0.783	0.791	0.809	0.792	0.799	0.865	0.634	0.649	0.638	0.821	0.819	0.102
	2 days, 7:00:00	0.749	0.77	0.753	0.757	0.76	0.755	0.763	0.754	0.77	0.765	0.758	0.772	0.783	0.801	0.778	0.789	0.783	0.784	0.756	0.779	0.775	0.775	0.782	0.79	0.755	0.756	0.762	0.784	0.782	0.778	0.744	0.768	0.758	0.792	0.794	0.793	0.782	0.79	0.808	0.791	0.796	0.861	0.633	0.648	0.639	0.816	0.813	0.102
	2 days, 7:30:00	0.747	0.763	0.747	0.748	0.752	0.751	0.759	0.75	0.772	0.765	0.761	0.773	0.78	0.795	0.77	0.78	0.777	0.778	0.753	0.778	0.777	0.777	0.784	0.791	0.749	0.752	0.76	0.776	0.776	0.774	0.744	0.765	0.756	0.793	0.795	0.795	0.779	0.786	0.803	0.786	0.792	0.858	0.639	0.65	0.641	0.812	0.81	0.101
	2 days, 8:00:00	0.747	0.763	0.754	0.754	0.758	0.755	0.758	0.748	0.765	0.761	0.761	0.773	0.78	0.797	0.777	0.785	0.779	0.778	0.75	0.775	0.772	0.775	0.783	0.791	0.749	0.751	0.761	0.78	0.779	0.774	0.741	0.765	0.755	0.791	0.792	0.791	0.779	0.787	0.807	0.789	0.793	0.86	0.631	0.646	0.644	0.809	0.809	0.102
	2 days, 8:30:00	0.739	0.756	0.743	0.745	0.751	0.745	0.752	0.744	0.764	0.758	0.752	0.768	0.771	0.79	0.769	0.782	0.773	0.773	0.743	0.772	0.768	0.769	0.777	0.786	0.742	0.747	0.757	0.772	0.77	0.769	0.739	0.76	0.753	0.785	0.79	0.789	0.772	0.781	0.8	0.782	0.784	0.853	0.637	0.648	0.644	0.807	0.806	0.102
	2 days, 9:00:00	0.736	0.754	0.737	0.739	0.741	0.737	0.749	0.74	0.762	0.754	0.753	0.767	0.765	0.783	0.762	0.773	0.765	0.766	0.74	0.768	0.766	0.769	0.776	0.785	0.737	0.742	0.747	0.767	0.765	0.766	0.735	0.755	0.746	0.786	0.786	0.786	0.767	0.774	0.792	0.778	0.78	0.849	0.636	0.651	0.646	0.802	0.8	0.102
	2 days, 9:30:00	0.729	0.749	0.734	0.735	0.739	0.739	0.746	0.737	0.76	0.756	0.753	0.766	0.761	0.78	0.757	0.768	0.761	0.765	0.737	0.766	0.764	0.77	0.774	0.781	0.734	0.739	0.746	0.766	0.764	0.763	0.733	0.753	0.747	0.782	0.784	0.783	0.763	0.771	0.791	0.774	0.78	0.848	0.637	0.654	0.648	0.799	0.797	0.102
	2 days, 10:00:00	0.731	0.745	0.73	0.731	0.734	0.733	0.741	0.734	0.758	0.753	0.751	0.763	0.759	0.779	0.754	0.764	0.758	0.764	0.734	0.761	0.759	0.768	0.773	0.779	0.733	0.737	0.744	0.763	0.76	0.761	0.73	0.751	0.745	0.781	0.781	0.78	0.761	0.77	0.788	0.77	0.775	0.845	0.635	0.655	0.647	0.794	0.791	0.102
	2 days, 10:30:00	0.731	0.748	0.732	0.733	0.739	0.731	0.738	0.727	0.749	0.746	0.751	0.756	0.761	0.778	0.757	0.768	0.759	0.756	0.727	0.757	0.752	0.759	0.768	0.776	0.73	0.739	0.743	0.763	0.76	0.758	0.722	0.747	0.74	0.775	0.778	0.78	0.76	0.768	0.786	0.771	0.772	0.844	0.628	0.651	0.645	0.786	0.787	0.102
	2 days, 11:00:00	0.719	0.737	0.722	0.725	0.731	0.728	0.734	0.726	0.749	0.748	0.742	0.758	0.751	0.774	0.748	0.757	0.753	0.754	0.727	0.754	0.75	0.758	0.764	0.772	0.727	0.733	0.739	0.758	0.754	0.753	0.724	0.747	0.738	0.771	0.773	0.773	0.753	0.764	0.784	0.766	0.771	0.841	0.637	0.659	0.65	0.784	0.781	0.101
	2 days, 11:30:00	0.716	0.733	0.715	0.723	0.726	0.722	0.73	0.724	0.751	0.749	0.738	0.761	0.744	0.767	0.742	0.756	0.747	0.75	0.723	0.751	0.749	0.756	0.763	0.768	0.72	0.731	0.734	0.751	0.748	0.749	0.721	0.748	0.739	0.771	0.768	0.768	0.75	0.759	0.779	0.76	0.766	0.836	0.637	0.66	0.654	0.779	0.778	0.102
	2 days, 12:00:00	0.714	0.733	0.714	0.721	0.724	0.72	0.726	0.717	0.744	0.745	0.733	0.756	0.74	0.767	0.739	0.754	0.744	0.746	0.719	0.747	0.742	0.754	0.761	0.766	0.72	0.728	0.734	0.75	0.749	0.746	0.716	0.741	0.735	0.767	0.766	0.769	0.749	0.758	0.778	0.758	0.765	0.837	0.633	0.663	0.655	0.773	0.772	0.102
	2 days, 12:30:00	0.71	0.727	0.709	0.717	0.724	0.717	0.722	0.715	0.739	0.737	0.735	0.754	0.736	0.761	0.735	0.749	0.745	0.742	0.716	0.744	0.741	0.752	0.76	0.765	0.717	0.722	0.727	0.749	0.746	0.744	0.712	0.739	0.729	0.765	0.766	0.768	0.743	0.752	0.774	0.755	0.762	0.836	0.631	0.658	0.652	0.769	0.766	0.102
	2 days, 13:00:00	0.706	0.719	0.702	0.708	0.713	0.711	0.72	0.711	0.736	0.739	0.729	0.754	0.731	0.755	0.729	0.744	0.734	0.737	0.709	0.74	0.737	0.748	0.753	0.759	0.712	0.717	0.724	0.741	0.741	0.739	0.708	0.736	0.727	0.762	0.76	0.76	0.737	0.748	0.77	0.751	0.757	0.829	0.631	0.661	0.653	0.764	0.761	0.102
	2 days, 13:30:00	0.698	0.715	0.696	0.701	0.707	0.702	0.71	0.703	0.734	0.734	0.728	0.749	0.724	0.752	0.723	0.735	0.729	0.729	0.702	0.734	0.732	0.747	0.754	0.758	0.709	0.712	0.722	0.736	0.736	0.735	0.705	0.735	0.727	0.76	0.756	0.759	0.733	0.742	0.765	0.745	0.754	0.828	0.632	0.664	0.653	0.756	0.755	0.102
	2 days, 14:00:00	0.701	0.716	0.694	0.699	0.707	0.702	0.711	0.701	0.728	0.729	0.723	0.745	0.721	0.752	0.722	0.733	0.728	0.73	0.702	0.732	0.727	0.741	0.747	0.76	0.71	0.708	0.721	0.735	0.737	0.734	0.702	0.726	0.719	0.753	0.753	0.76	0.732	0.745	0.764	0.745	0.75	0.83	0.625	0.658	0.651	0.754	0.751	0.102
	2 days, 14:30:00	0.69	0.705	0.687	0.694	0.701	0.699	0.709	0.701	0.726	0.724	0.717	0.742	0.712	0.744	0.714	0.728	0.722	0.725	0.7	0.73	0.726	0.735	0.74	0.748	0.7	0.706	0.711	0.731	0.73	0.731	0.702	0.729	0.72	0.75	0.744	0.749	0.727	0.737	0.756	0.739	0.748	0.823	0.633	0.666	0.657	0.752	0.748	0.101
	2 days, 15:00:00	0.685	0.704	0.681	0.689	0.696	0.688	0.701	0.694	0.719	0.723	0.714	0.74	0.709	0.738	0.708	0.722	0.717	0.719	0.693	0.724	0.722	0.735	0.738	0.748	0.695	0.702	0.709	0.728	0.726	0.726	0.698	0.722	0.715	0.747	0.743	0.745	0.719	0.733	0.754	0.736	0.743	0.818	0.626	0.663	0.654	0.743	0.742	0.102
	2 days, 15:30:00	0.681	0.702	0.677	0.684	0.692	0.685	0.697	0.69	0.713	0.72	0.708	0.739	0.707	0.735	0.706	0.716	0.711	0.713	0.687	0.718	0.713	0.73	0.733	0.743	0.69	0.7	0.707	0.722	0.723	0.721	0.691	0.719	0.712	0.744	0.738	0.741	0.716	0.728	0.752	0.732	0.738	0.815	0.622	0.661	0.653	0.736	0.734	0.102
	2 days, 16:00:00	0.682	0.698	0.675	0.686	0.691	0.687	0.693	0.687	0.714	0.718	0.708	0.738	0.706	0.731	0.704	0.717	0.711	0.713	0.686	0.715	0.711	0.726	0.731	0.741	0.689	0.696	0.707	0.72	0.724	0.722	0.691	0.715	0.708	0.74	0.735	0.738	0.713	0.727	0.75	0.727	0.737	0.817	0.62	0.661	0.654	0.733	0.732	0.101
	2 days, 16:30:00	0.672	0.694	0.67	0.68	0.686	0.679	0.692	0.687	0.709	0.715	0.702	0.734	0.693	0.728	0.7	0.713	0.705	0.707	0.683	0.715	0.71	0.724	0.728	0.736	0.683	0.691	0.702	0.716	0.717	0.716	0.687	0.715	0.707	0.735	0.731	0.735	0.708	0.721	0.745	0.724	0.73	0.811	0.622	0.664	0.658	0.732	0.727	0.101
	2 days, 17:00:00	0.668	0.688	0.668	0.674	0.683	0.673	0.685	0.679	0.706	0.71	0.7	0.727	0.692	0.724	0.695	0.706	0.699	0.702	0.675	0.709	0.706	0.72	0.725	0.734	0.68	0.689	0.7	0.713	0.712	0.714	0.681	0.713	0.705	0.733	0.726	0.731	0.704	0.719	0.743	0.721	0.727	0.807	0.621	0.663	0.656	0.723	0.718	0.101
	Max growth rate	0.258012	0.251664	0.252091	0.243184	0.261071	0.241745	0.251314	0.246055	0.261707	0.242694	0.244197	0.24593	0.266879	0.265964	0.261071	0.259753	0.247525	0.246055	0.246731	0.248786	0.253402	0.255212	0.253111	0.251314	0.240564	0.246995	0.237608	0.245958	0.246055	0.248786	0.223144	0.230866	0.228662	0.256332	0.249099	0.277632	0.257223	0.274259	0.275512	0.268792	0.266039	0.257959	0.161012	0.127262	0.140319	0.272666	0.289466
[truncated: 48 more columns]

## Sheet: Figure 3G
Figure 3G
	Sample	HIS5 Copies	Percentage
	yXL219pool	3	0.074074
		4	0.024691
	yXL327pool	3	9.09319
		4	2.51193
	yXL397pool	3	2.21812
		4	1.13546

## Sheet: Figure 4B
Figure 4B
Read 4:600
Time	synV R0							synV R1							synV R2							synV R3							synV R4							synV R5							blank
00:00:00	0.131	0.129	0.122	0.125	0.129	0.125	0.124	0.131	0.128	0.136	0.133	0.132	0.13	0.131	0.127	0.127	0.129	0.14	0.135	0.124	0.131	0.13	0.135	0.132	0.128	0.137	0.137	0.143	0.138	0.134	0.143	0.139	0.136	0.141	0.144	0.126	0.132	0.122	0.136	0.137	0.136	0.132	0.115	0.107	0.107	0.111	0.112	0.108
00:15:04	0.133	0.131	0.123	0.126	0.131	0.126	0.125	0.132	0.129	0.138	0.135	0.133	0.132	0.132	0.128	0.124	0.13	0.141	0.137	0.125	0.133	0.132	0.136	0.133	0.13	0.139	0.139	0.144	0.133	0.137	0.145	0.14	0.137	0.143	0.145	0.127	0.133	0.124	0.137	0.138	0.137	0.134	0.115	0.107	0.107	0.111	0.112	0.108
00:30:04	0.134	0.132	0.124	0.127	0.132	0.127	0.126	0.133	0.13	0.139	0.136	0.134	0.136	0.133	0.13	0.123	0.131	0.141	0.138	0.126	0.134	0.134	0.137	0.134	0.13	0.14	0.14	0.145	0.133	0.138	0.147	0.142	0.138	0.144	0.147	0.129	0.134	0.125	0.137	0.139	0.138	0.134	0.114	0.107	0.107	0.111	0.111	0.108
00:45:04	0.135	0.134	0.125	0.128	0.132	0.128	0.127	0.134	0.131	0.14	0.137	0.135	0.132	0.133	0.131	0.122	0.133	0.143	0.139	0.127	0.135	0.135	0.138	0.135	0.132	0.142	0.14	0.147	0.133	0.14	0.148	0.144	0.14	0.146	0.149	0.13	0.135	0.126	0.139	0.14	0.139	0.136	0.114	0.108	0.108	0.112	0.111	0.108
01:00:04	0.137	0.135	0.125	0.128	0.133	0.129	0.128	0.135	0.132	0.141	0.138	0.136	0.137	0.135	0.132	0.122	0.134	0.144	0.14	0.128	0.136	0.136	0.14	0.136	0.133	0.143	0.142	0.148	0.132	0.143	0.151	0.146	0.143	0.148	0.151	0.132	0.136	0.126	0.14	0.142	0.141	0.137	0.114	0.107	0.107	0.112	0.112	0.109
01:15:04	0.138	0.136	0.126	0.13	0.134	0.13	0.129	0.136	0.133	0.142	0.139	0.138	0.133	0.136	0.134	0.123	0.135	0.145	0.142	0.13	0.137	0.138	0.141	0.138	0.135	0.145	0.144	0.149	0.134	0.145	0.153	0.148	0.144	0.15	0.153	0.133	0.137	0.127	0.142	0.143	0.142	0.139	0.114	0.107	0.107	0.111	0.111	0.109
01:30:03	0.139	0.137	0.127	0.13	0.135	0.131	0.13	0.137	0.134	0.143	0.14	0.139	0.134	0.137	0.135	0.124	0.137	0.146	0.143	0.131	0.138	0.139	0.142	0.139	0.137	0.147	0.146	0.151	0.135	0.147	0.154	0.149	0.147	0.154	0.155	0.135	0.139	0.128	0.143	0.144	0.144	0.141	0.113	0.107	0.107	0.111	0.111	0.109
01:45:03	0.141	0.138	0.127	0.131	0.137	0.133	0.132	0.138	0.135	0.144	0.142	0.141	0.135	0.138	0.137	0.126	0.138	0.147	0.144	0.132	0.14	0.141	0.144	0.14	0.138	0.149	0.147	0.152	0.138	0.149	0.157	0.152	0.149	0.155	0.158	0.136	0.141	0.129	0.144	0.146	0.145	0.142	0.114	0.107	0.107	0.111	0.111	0.109
02:00:03	0.142	0.14	0.128	0.132	0.137	0.134	0.133	0.139	0.136	0.145	0.143	0.142	0.141	0.14	0.138	0.127	0.139	0.149	0.146	0.134	0.142	0.143	0.145	0.142	0.14	0.151	0.149	0.154	0.139	0.152	0.159	0.154	0.151	0.158	0.161	0.137	0.142	0.131	0.146	0.148	0.147	0.144	0.113	0.107	0.107	0.111	0.111	0.108
02:15:03	0.144	0.143	0.129	0.134	0.139	0.136	0.135	0.141	0.138	0.147	0.145	0.144	0.136	0.142	0.141	0.128	0.142	0.151	0.148	0.136	0.144	0.145	0.146	0.144	0.143	0.154	0.151	0.156	0.142	0.154	0.162	0.156	0.154	0.162	0.166	0.139	0.144	0.133	0.149	0.151	0.15	0.147	0.114	0.107	0.107	0.111	0.111	0.108
02:30:04	0.146	0.144	0.13	0.135	0.141	0.138	0.137	0.143	0.139	0.148	0.146	0.146	0.138	0.144	0.142	0.129	0.143	0.153	0.15	0.138	0.145	0.146	0.148	0.145	0.144	0.157	0.154	0.159	0.146	0.158	0.164	0.159	0.158	0.164	0.168	0.141	0.146	0.134	0.151	0.153	0.155	0.149	0.114	0.107	0.107	0.111	0.111	0.108
02:45:04	0.148	0.146	0.131	0.137	0.142	0.14	0.138	0.145	0.141	0.15	0.149	0.148	0.14	0.145	0.144	0.131	0.145	0.154	0.152	0.14	0.148	0.147	0.15	0.146	0.146	0.158	0.156	0.161	0.147	0.16	0.167	0.161	0.16	0.166	0.17	0.142	0.147	0.136	0.152	0.155	0.157	0.153	0.113	0.107	0.107	0.111	0.111	0.108
03:00:04	0.151	0.148	0.133	0.138	0.144	0.141	0.141	0.146	0.142	0.152	0.151	0.15	0.141	0.147	0.146	0.133	0.147	0.157	0.154	0.142	0.15	0.151	0.152	0.15	0.149	0.161	0.158	0.164	0.152	0.163	0.17	0.165	0.164	0.169	0.173	0.145	0.149	0.137	0.156	0.159	0.16	0.155	0.113	0.107	0.107	0.111	0.111	0.108
03:15:04	0.153	0.151	0.134	0.141	0.146	0.144	0.144	0.148	0.145	0.154	0.153	0.153	0.144	0.15	0.149	0.136	0.15	0.159	0.157	0.145	0.153	0.152	0.155	0.151	0.152	0.163	0.161	0.165	0.156	0.169	0.173	0.168	0.167	0.172	0.176	0.146	0.151	0.139	0.157	0.16	0.16	0.156	0.113	0.107	0.107	0.111	0.111	0.108
03:30:03	0.157	0.152	0.136	0.142	0.148	0.147	0.146	0.151	0.147	0.156	0.155	0.155	0.147	0.153	0.152	0.137	0.153	0.162	0.16	0.148	0.156	0.155	0.158	0.153	0.155	0.168	0.165	0.169	0.161	0.172	0.176	0.172	0.17	0.176	0.18	0.149	0.155	0.142	0.16	0.163	0.163	0.159	0.114	0.107	0.107	0.111	0.111	0.108
03:45:03	0.159	0.156	0.138	0.144	0.151	0.15	0.149	0.154	0.15	0.159	0.158	0.159	0.15	0.155	0.155	0.14	0.156	0.166	0.163	0.151	0.159	0.159	0.16	0.157	0.158	0.17	0.167	0.172	0.165	0.176	0.18	0.176	0.174	0.179	0.184	0.152	0.157	0.145	0.163	0.166	0.165	0.162	0.114	0.107	0.107	0.112	0.111	0.109
04:00:03	0.163	0.159	0.139	0.146	0.153	0.153	0.153	0.156	0.151	0.161	0.162	0.161	0.152	0.158	0.158	0.142	0.159	0.169	0.166	0.154	0.163	0.161	0.163	0.16	0.162	0.174	0.171	0.176	0.167	0.179	0.182	0.18	0.177	0.183	0.187	0.154	0.16	0.147	0.165	0.168	0.169	0.165	0.113	0.107	0.107	0.111	0.111	0.109
04:15:03	0.167	0.163	0.141	0.149	0.157	0.156	0.157	0.159	0.155	0.164	0.164	0.165	0.155	0.162	0.161	0.146	0.163	0.173	0.169	0.158	0.166	0.165	0.167	0.163	0.166	0.176	0.174	0.178	0.167	0.181	0.183	0.183	0.179	0.185	0.189	0.159	0.163	0.15	0.168	0.171	0.172	0.168	0.113	0.107	0.107	0.111	0.111	0.108
04:30:04	0.172	0.167	0.143	0.152	0.161	0.161	0.162	0.161	0.157	0.168	0.168	0.168	0.159	0.165	0.165	0.149	0.166	0.177	0.172	0.161	0.17	0.169	0.171	0.167	0.169	0.18	0.178	0.182	0.169	0.183	0.186	0.186	0.183	0.188	0.193	0.161	0.167	0.153	0.171	0.175	0.176	0.17	0.113	0.107	0.107	0.112	0.111	0.108
04:45:04	0.178	0.173	0.145	0.155	0.165	0.166	0.167	0.164	0.16	0.171	0.172	0.172	0.164	0.168	0.169	0.151	0.171	0.18	0.177	0.167	0.175	0.173	0.175	0.17	0.174	0.183	0.181	0.185	0.172	0.186	0.189	0.189	0.186	0.192	0.196	0.164	0.17	0.156	0.173	0.178	0.179	0.174	0.113	0.107	0.107	0.111	0.111	0.108
05:00:03	0.184	0.178	0.148	0.158	0.171	0.172	0.174	0.169	0.164	0.174	0.177	0.178	0.168	0.175	0.174	0.154	0.175	0.185	0.183	0.172	0.179	0.176	0.178	0.173	0.177	0.188	0.184	0.188	0.177	0.19	0.191	0.192	0.188	0.196	0.198	0.168	0.174	0.158	0.176	0.181	0.182	0.176	0.113	0.107	0.106	0.111	0.111	0.108
05:15:03	0.188	0.184	0.151	0.164	0.178	0.178	0.182	0.174	0.168	0.18	0.182	0.184	0.174	0.18	0.18	0.159	0.18	0.19	0.188	0.178	0.185	0.178	0.182	0.177	0.181	0.19	0.188	0.193	0.18	0.193	0.195	0.196	0.192	0.199	0.202	0.17	0.178	0.162	0.18	0.185	0.186	0.181	0.113	0.108	0.107	0.111	0.111	0.108
05:30:03	0.193	0.189	0.156	0.17	0.183	0.184	0.186	0.177	0.172	0.185	0.187	0.189	0.179	0.186	0.187	0.163	0.186	0.197	0.193	0.182	0.19	0.18	0.184	0.181	0.185	0.193	0.192	0.196	0.185	0.198	0.2	0.199	0.196	0.203	0.207	0.172	0.181	0.164	0.184	0.187	0.19	0.185	0.113	0.107	0.107	0.112	0.111	0.109
05:45:03	0.198	0.194	0.16	0.174	0.185	0.189	0.191	0.184	0.179	0.19	0.192	0.195	0.183	0.192	0.192	0.171	0.192	0.203	0.198	0.188	0.196	0.182	0.188	0.182	0.186	0.196	0.195	0.2	0.189	0.202	0.203	0.203	0.2	0.207	0.211	0.174	0.183	0.168	0.186	0.19	0.193	0.187	0.113	0.108	0.107	0.111	0.111	0.108
06:00:03	0.204	0.2	0.166	0.181	0.192	0.195	0.2	0.188	0.183	0.197	0.2	0.201	0.189	0.198	0.197	0.177	0.199	0.21	0.205	0.195	0.204	0.185	0.192	0.186	0.19	0.199	0.199	0.204	0.195	0.205	0.208	0.208	0.205	0.212	0.215	0.178	0.187	0.172	0.189	0.194	0.197	0.192	0.113	0.108	0.107	0.111	0.111	0.108
06:15:04	0.212	0.209	0.172	0.184	0.198	0.202	0.205	0.194	0.19	0.202	0.204	0.207	0.195	0.204	0.202	0.179	0.204	0.213	0.21	0.201	0.209	0.189	0.194	0.189	0.195	0.204	0.203	0.206	0.201	0.21	0.212	0.212	0.209	0.216	0.22	0.181	0.191	0.173	0.193	0.197	0.201	0.196	0.113	0.107	0.107	0.111	0.111	0.108
06:30:04	0.223	0.217	0.175	0.19	0.204	0.211	0.214	0.198	0.194	0.208	0.211	0.213	0.201	0.209	0.209	0.185	0.211	0.22	0.217	0.208	0.217	0.194	0.197	0.193	0.199	0.207	0.207	0.211	0.205	0.216	0.216	0.217	0.212	0.221	0.222	0.186	0.194	0.177	0.196	0.202	0.206	0.201	0.113	0.107	0.107	0.111	0.111	0.108
06:45:03	0.229	0.224	0.178	0.195	0.213	0.217	0.222	0.201	0.2	0.214	0.215	0.218	0.208	0.216	0.214	0.19	0.217	0.225	0.222	0.213	0.223	0.195	0.201	0.195	0.202	0.212	0.209	0.214	0.212	0.22	0.22	0.222	0.216	0.222	0.226	0.187	0.198	0.181	0.198	0.206	0.209	0.205	0.113	0.107	0.107	0.111	0.111	0.108
07:00:03	0.239	0.232	0.184	0.202	0.219	0.226	0.233	0.208	0.205	0.219	0.222	0.225	0.214	0.223	0.222	0.196	0.224	0.233	0.229	0.222	0.23	0.201	0.207	0.199	0.208	0.214	0.214	0.219	0.221	0.226	0.227	0.228	0.223	0.229	0.231	0.191	0.201	0.183	0.203	0.209	0.214	0.208	0.114	0.107	0.106	0.111	0.111	0.108
07:15:04	0.25	0.243	0.19	0.21	0.229	0.239	0.244	0.216	0.21	0.227	0.231	0.235	0.223	0.232	0.23	0.203	0.233	0.242	0.237	0.23	0.238	0.206	0.212	0.204	0.213	0.22	0.218	0.224	0.227	0.232	0.235	0.233	0.228	0.233	0.238	0.196	0.206	0.187	0.208	0.213	0.218	0.214	0.114	0.107	0.107	0.111	0.11	0.108
07:30:04	0.259	0.252	0.196	0.22	0.238	0.248	0.256	0.221	0.217	0.235	0.24	0.243	0.231	0.241	0.238	0.211	0.242	0.25	0.244	0.238	0.247	0.21	0.217	0.207	0.218	0.223	0.224	0.228	0.237	0.241	0.242	0.241	0.235	0.239	0.244	0.2	0.21	0.191	0.21	0.215	0.22	0.215	0.114	0.107	0.107	0.111	0.111	0.108
07:45:03	0.271	0.262	0.204	0.227	0.249	0.26	0.27	0.229	0.226	0.243	0.248	0.252	0.24	0.248	0.247	0.218	0.251	0.259	0.253	0.246	0.257	0.214	0.221	0.213	0.224	0.23	0.23	0.235	0.246	0.249	0.25	0.248	0.245	0.247	0.253	0.202	0.216	0.194	0.214	0.222	0.224	0.221	0.113	0.107	0.106	0.111	0.11	0.108
08:00:03	0.284	0.275	0.211	0.237	0.26	0.274	0.28	0.238	0.234	0.251	0.26	0.262	0.251	0.259	0.26	0.234	0.263	0.27	0.265	0.257	0.269	0.222	0.226	0.218	0.23	0.235	0.236	0.242	0.256	0.259	0.258	0.257	0.251	0.256	0.262	0.208	0.223	0.199	0.219	0.226	0.231	0.226	0.113	0.107	0.107	0.111	0.111	0.108
08:15:03	0.298	0.288	0.222	0.248	0.275	0.283	0.29	0.247	0.245	0.263	0.27	0.274	0.264	0.27	0.27	0.238	0.273	0.281	0.276	0.268	0.28	0.228	0.233	0.225	0.236	0.242	0.242	0.25	0.268	0.269	0.267	0.265	0.261	0.266	0.274	0.212	0.23	0.202	0.223	0.232	0.237	0.233	0.114	0.107	0.107	0.111	0.111	0.108
08:30:04	0.313	0.301	0.23	0.259	0.285	0.294	0.301	0.259	0.255	0.274	0.282	0.288	0.275	0.283	0.287	0.249	0.287	0.295	0.288	0.282	0.295	0.236	0.24	0.232	0.242	0.251	0.249	0.256	0.28	0.28	0.28	0.277	0.272	0.275	0.283	0.221	0.237	0.207	0.229	0.241	0.244	0.243	0.114	0.107	0.106	0.111	0.111	0.108
08:45:03	0.324	0.313	0.238	0.27	0.296	0.307	0.315	0.269	0.266	0.284	0.292	0.297	0.284	0.293	0.293	0.26	0.297	0.304	0.297	0.291	0.303	0.242	0.247	0.239	0.251	0.255	0.255	0.262	0.292	0.291	0.293	0.29	0.28	0.285	0.293	0.223	0.241	0.213	0.237	0.246	0.251	0.248	0.113	0.107	0.107	0.111	0.111	0.108
09:00:03	0.337	0.326	0.251	0.283	0.311	0.321	0.329	0.285	0.277	0.297	0.306	0.31	0.3	0.304	0.31	0.272	0.312	0.318	0.315	0.305	0.318	0.25	0.254	0.246	0.259	0.263	0.264	0.27	0.304	0.305	0.305	0.303	0.293	0.295	0.304	0.233	0.25	0.22	0.244	0.257	0.261	0.256	0.114	0.107	0.107	0.111	0.111	0.108
09:15:03	0.353	0.341	0.261	0.295	0.326	0.335	0.345	0.296	0.286	0.309	0.317	0.321	0.311	0.315	0.324	0.284	0.32	0.329	0.325	0.316	0.328	0.261	0.263	0.255	0.267	0.272	0.273	0.279	0.319	0.317	0.317	0.312	0.303	0.306	0.315	0.238	0.256	0.225	0.252	0.265	0.27	0.267	0.113	0.107	0.107	0.111	0.111	0.108
09:30:03	0.366	0.355	0.275	0.309	0.339	0.351	0.359	0.308	0.302	0.323	0.329	0.333	0.323	0.327	0.336	0.296	0.335	0.339	0.336	0.33	0.341	0.269	0.272	0.265	0.279	0.282	0.284	0.291	0.329	0.325	0.328	0.323	0.313	0.32	0.328	0.248	0.267	0.232	0.262	0.274	0.279	0.276	0.114	0.107	0.107	0.111	0.111	0.108
09:45:04	0.379	0.367	0.289	0.323	0.352	0.365	0.372	0.323	0.315	0.334	0.344	0.348	0.336	0.34	0.351	0.31	0.348	0.353	0.349	0.34	0.354	0.28	0.283	0.277	0.29	0.292	0.295	0.301	0.343	0.339	0.34	0.334	0.324	0.33	0.338	0.257	0.276	0.24	0.272	0.285	0.29	0.286	0.113	0.107	0.106	0.111	0.111	0.108
10:00:03	0.399	0.383	0.301	0.335	0.369	0.381	0.391	0.337	0.326	0.346	0.357	0.361	0.35	0.352	0.362	0.321	0.361	0.366	0.36	0.352	0.367	0.292	0.292	0.286	0.3	0.304	0.307	0.31	0.357	0.349	0.35	0.346	0.334	0.342	0.351	0.266	0.287	0.248	0.283	0.295	0.299	0.298	0.113	0.107	0.106	0.111	0.111	0.108
10:15:03	0.411	0.399	0.315	0.349	0.383	0.395	0.406	0.347	0.34	0.359	0.369	0.373	0.363	0.367	0.374	0.334	0.374	0.379	0.375	0.365	0.382	0.302	0.306	0.296	0.312	0.314	0.319	0.322	0.367	0.36	0.361	0.359	0.344	0.355	0.366	0.274	0.297	0.255	0.293	0.308	0.313	0.31	0.114	0.107	0.107	0.111	0.111	0.109
10:30:03	0.43	0.415	0.329	0.366	0.401	0.413	0.42	0.362	0.352	0.375	0.382	0.388	0.377	0.381	0.393	0.349	0.387	0.391	0.388	0.38	0.395	0.313	0.316	0.307	0.325	0.323	0.33	0.332	0.387	0.375	0.375	0.372	0.359	0.367	0.379	0.289	0.31	0.262	0.303	0.316	0.323	0.323	0.114	0.107	0.106	0.111	0.111	0.108
10:45:03	0.448	0.433	0.34	0.38	0.419	0.43	0.438	0.375	0.364	0.389	0.398	0.403	0.391	0.393	0.402	0.362	0.399	0.404	0.397	0.395	0.412	0.325	0.329	0.32	0.336	0.334	0.339	0.346	0.404	0.388	0.386	0.387	0.371	0.379	0.392	0.298	0.32	0.271	0.315	0.329	0.337	0.332	0.113	0.107	0.106	0.111	0.111	0.108
11:00:03	0.463	0.45	0.357	0.399	0.434	0.445	0.456	0.388	0.379	0.402	0.411	0.417	0.408	0.41	0.413	0.377	0.414	0.419	0.413	0.407	0.424	0.335	0.342	0.329	0.346	0.347	0.354	0.356	0.419	0.402	0.402	0.401	0.384	0.39	0.405	0.309	0.331	0.284	0.327	0.34	0.348	0.343	0.114	0.107	0.106	0.111	0.111	0.108
11:15:03	0.482	0.468	0.372	0.414	0.451	0.46	0.47	0.4	0.392	0.415	0.423	0.431	0.422	0.421	0.428	0.388	0.426	0.433	0.425	0.42	0.436	0.348	0.353	0.339	0.357	0.36	0.366	0.368	0.432	0.412	0.415	0.415	0.396	0.402	0.415	0.318	0.343	0.293	0.336	0.351	0.361	0.354	0.113	0.107	0.106	0.111	0.11	0.108
11:30:03	0.496	0.483	0.389	0.431	0.469	0.479	0.484	0.413	0.404	0.428	0.441	0.448	0.437	0.435	0.439	0.403	0.437	0.449	0.439	0.433	0.451	0.362	0.363	0.351	0.37	0.375	0.377	0.38	0.448	0.425	0.429	0.428	0.405	0.416	0.429	0.33	0.353	0.304	0.347	0.363	0.371	0.36	0.114	0.107	0.106	0.111	0.111	0.108
11:45:03	0.516	0.498	0.407	0.448	0.485	0.493	0.5	0.427	0.417	0.446	0.455	0.464	0.453	0.45	0.456	0.416	0.458	0.464	0.455	0.447	0.467	0.376	0.381	0.361	0.383	0.385	0.389	0.391	0.463	0.438	0.438	0.44	0.415	0.428	0.443	0.342	0.362	0.316	0.357	0.375	0.383	0.37	0.114	0.107	0.106	0.111	0.111	0.108
12:00:04	0.533	0.514	0.42	0.462	0.5	0.509	0.515	0.441	0.432	0.458	0.471	0.476	0.466	0.463	0.472	0.43	0.471	0.476	0.47	0.462	0.479	0.386	0.395	0.375	0.396	0.394	0.4	0.402	0.476	0.446	0.449	0.453	0.425	0.439	0.453	0.353	0.374	0.324	0.366	0.385	0.394	0.383	0.113	0.107	0.106	0.111	0.111	0.108
12:15:04	0.551	0.533	0.438	0.479	0.518	0.525	0.532	0.457	0.449	0.475	0.485	0.493	0.482	0.478	0.487	0.444	0.486	0.491	0.483	0.478	0.494	0.4	0.411	0.387	0.409	0.408	0.413	0.413	0.489	0.457	0.461	0.464	0.436	0.452	0.468	0.363	0.385	0.333	0.376	0.395	0.405	0.392	0.114	0.107	0.106	0.111	0.11	0.108
12:30:03	0.568	0.549	0.455	0.495	0.534	0.541	0.546	0.474	0.466	0.491	0.5	0.507	0.497	0.492	0.5	0.46	0.501	0.504	0.497	0.489	0.507	0.411	0.426	0.4	0.419	0.417	0.42	0.424	0.501	0.468	0.472	0.474	0.447	0.462	0.478	0.376	0.399	0.341	0.386	0.407	0.417	0.408	0.114	0.107	0.106	0.11	0.111	0.108
12:45:04	0.585	0.567	0.471	0.512	0.552	0.557	0.564	0.489	0.48	0.504	0.513	0.518	0.51	0.505	0.515	0.476	0.511	0.518	0.509	0.504	0.521	0.421	0.439	0.41	0.43	0.425	0.431	0.432	0.511	0.479	0.481	0.487	0.455	0.473	0.488	0.389	0.41	0.354	0.397	0.418	0.43	0.419	0.114	0.107	0.106	0.11	0.11	0.108
13:00:04	0.6	0.583	0.488	0.528	0.566	0.574	0.58	0.503	0.491	0.516	0.527	0.534	0.526	0.518	0.527	0.488	0.525	0.53	0.521	0.515	0.532	0.435	0.452	0.42	0.441	0.439	0.442	0.443	0.524	0.488	0.49	0.497	0.461	0.483	0.499	0.4	0.422	0.365	0.41	0.429	0.442	0.428	0.114	0.107	0.106	0.111	0.11	0.108
13:15:04	0.615	0.598	0.506	0.543	0.583	0.59	0.594	0.52	0.505	0.532	0.542	0.544	0.535	0.529	0.541	0.504	0.538	0.543	0.533	0.529	0.545	0.444	0.464	0.432	0.453	0.448	0.452	0.454	0.538	0.497	0.499	0.51	0.465	0.492	0.51	0.411	0.431	0.375	0.419	0.442	0.452	0.438	0.114	0.107	0.106	0.111	0.11	0.108
13:30:04	0.631	0.614	0.522	0.558	0.6	0.604	0.612	0.532	0.517	0.544	0.551	0.56	0.549	0.542	0.551	0.516	0.549	0.557	0.547	0.542	0.558	0.453	0.474	0.443	0.463	0.458	0.463	0.462	0.552	0.506	0.508	0.52	0.474	0.503	0.52	0.424	0.443	0.388	0.432	0.452	0.461	0.45	0.114	0.107	0.106	0.111	0.111	0.108
13:45:04	0.645	0.63	0.537	0.577	0.615	0.619	0.626	0.544	0.532	0.555	0.565	0.571	0.56	0.554	0.566	0.531	0.562	0.566	0.559	0.552	0.572	0.464	0.483	0.45	0.471	0.47	0.473	0.47	0.568	0.516	0.516	0.53	0.486	0.512	0.527	0.43	0.454	0.397	0.446	0.462	0.471	0.458	0.114	0.107	0.106	0.111	0.11	0.107
14:00:04	0.662	0.645	0.555	0.594	0.632	0.636	0.641	0.558	0.544	0.57	0.577	0.582	0.576	0.564	0.576	0.542	0.572	0.578	0.574	0.563	0.583	0.471	0.496	0.46	0.48	0.481	0.485	0.481	0.578	0.524	0.524	0.541	0.49	0.522	0.538	0.441	0.467	0.411	0.453	0.472	0.48	0.468	0.114	0.107	0.106	0.111	0.11	0.108
14:15:04	0.678	0.66	0.568	0.611	0.647	0.65	0.656	0.572	0.557	0.584	0.589	0.594	0.587	0.579	0.594	0.557	0.586	0.591	0.581	0.576	0.595	0.479	0.505	0.47	0.491	0.49	0.49	0.489	0.589	0.535	0.535	0.55	0.502	0.531	0.549	0.452	0.474	0.418	0.464	0.482	0.488	0.475	0.114	0.107	0.106	0.111	0.11	0.108
14:30:04	0.692	0.674	0.585	0.626	0.661	0.664	0.672	0.582	0.568	0.591	0.6	0.605	0.598	0.591	0.6	0.57	0.597	0.603	0.595	0.588	0.608	0.487	0.514	0.477	0.502	0.499	0.498	0.497	0.601	0.538	0.545	0.559	0.509	0.54	0.555	0.461	0.483	0.43	0.476	0.491	0.5	0.483	0.114	0.107	0.106	0.11	0.11	0.108
14:45:04	0.707	0.689	0.603	0.641	0.679	0.678	0.684	0.596	0.583	0.606	0.613	0.62	0.608	0.601	0.614	0.582	0.609	0.614	0.607	0.597	0.617	0.497	0.523	0.485	0.509	0.51	0.507	0.507	0.611	0.548	0.553	0.57	0.518	0.546	0.569	0.474	0.492	0.439	0.485	0.499	0.506	0.491	0.114	0.108	0.106	0.11	0.11	0.108
15:00:04	0.72	0.704	0.619	0.656	0.692	0.695	0.698	0.609	0.596	0.618	0.626	0.629	0.622	0.614	0.629	0.598	0.622	0.625	0.618	0.61	0.631	0.508	0.535	0.492	0.518	0.515	0.517	0.517	0.62	0.557	0.562	0.579	0.526	0.554	0.574	0.481	0.499	0.451	0.49	0.508	0.515	0.503	0.114	0.108	0.106	0.111	0.11	0.107
15:15:04	0.733	0.717	0.633	0.669	0.706	0.706	0.709	0.62	0.604	0.627	0.635	0.639	0.633	0.624	0.636	0.607	0.631	0.636	0.629	0.623	0.641	0.518	0.543	0.504	0.529	0.527	0.523	0.52	0.63	0.563	0.568	0.589	0.534	0.565	0.583	0.492	0.507	0.459	0.498	0.515	0.526	0.511	0.114	0.108	0.106	0.111	0.11	0.108
15:30:04	0.746	0.729	0.647	0.681	0.72	0.72	0.721	0.632	0.614	0.637	0.646	0.65	0.645	0.632	0.646	0.621	0.64	0.646	0.641	0.63	0.653	0.528	0.551	0.513	0.536	0.535	0.533	0.535	0.642	0.569	0.572	0.598	0.54	0.572	0.592	0.503	0.517	0.467	0.511	0.523	0.536	0.521	0.114	0.108	0.106	0.111	0.11	0.107
15:45:04	0.757	0.74	0.662	0.698	0.732	0.73	0.73	0.644	0.624	0.651	0.657	0.663	0.657	0.645	0.657	0.63	0.651	0.658	0.651	0.642	0.665	0.536	0.563	0.526	0.542	0.545	0.544	0.542	0.652	0.577	0.583	0.608	0.545	0.58	0.599	0.509	0.525	0.479	0.514	0.53	0.543	0.524	0.114	0.108	0.107	0.111	0.111	0.108
16:00:04	0.767	0.751	0.678	0.711	0.746	0.744	0.743	0.653	0.635	0.658	0.667	0.67	0.665	0.655	0.67	0.64	0.661	0.667	0.661	0.653	0.674	0.542	0.572	0.537	0.549	0.548	0.545	0.548	0.663	0.58	0.588	0.61	0.552	0.586	0.605	0.518	0.539	0.484	0.523	0.54	0.548	0.531	0.114	0.108	0.107	0.111	0.11	0.108
16:15:04	0.775	0.763	0.691	0.722	0.756	0.755	0.751	0.664	0.647	0.668	0.677	0.682	0.675	0.664	0.68	0.655	0.672	0.677	0.672	0.665	0.686	0.551	0.581	0.541	0.561	0.558	0.552	0.556	0.672	0.59	0.598	0.62	0.562	0.595	0.613	0.53	0.547	0.497	0.531	0.555	0.559	0.539	0.114	0.108	0.107	0.112	0.11	0.108
16:30:04	0.784	0.771	0.703	0.734	0.767	0.765	0.762	0.669	0.654	0.678	0.687	0.689	0.684	0.674	0.688	0.664	0.68	0.686	0.681	0.676	0.698	0.559	0.588	0.547	0.569	0.558	0.555	0.567	0.686	0.597	0.6	0.624	0.568	0.602	0.619	0.535	0.555	0.504	0.537	0.561	0.564	0.545	0.114	0.108	0.107	0.112	0.11	0.108
16:45:04	0.797	0.783	0.718	0.744	0.776	0.772	0.769	0.684	0.666	0.69	0.696	0.7	0.693	0.683	0.7	0.677	0.689	0.696	0.689	0.686	0.706	0.564	0.596	0.556	0.578	0.565	0.564	0.57	0.695	0.6	0.604	0.63	0.577	0.606	0.625	0.539	0.561	0.517	0.542	0.567	0.572	0.552	0.114	0.108	0.107	0.112	0.11	0.107
17:00:03	0.802	0.792	0.729	0.755	0.786	0.782	0.776	0.692	0.673	0.698	0.704	0.707	0.7	0.69	0.709	0.685	0.702	0.706	0.7	0.693	0.715	0.574	0.601	0.56	0.582	0.575	0.573	0.579	0.704	0.605	0.611	0.637	0.585	0.614	0.631	0.55	0.568	0.521	0.553	0.575	0.578	0.558	0.114	0.108	0.108	0.112	0.11	0.108
17:15:04	0.809	0.797	0.739	0.764	0.796	0.789	0.781	0.701	0.685	0.703	0.715	0.716	0.71	0.699	0.717	0.695	0.708	0.715	0.708	0.702	0.724	0.579	0.608	0.568	0.588	0.586	0.588	0.583	0.712	0.608	0.614	0.642	0.599	0.618	0.637	0.556	0.576	0.531	0.556	0.581	0.586	0.565	0.113	0.108	0.108	0.112	0.11	0.107
17:30:04	0.81	0.802	0.748	0.774	0.803	0.794	0.78	0.711	0.692	0.713	0.721	0.723	0.718	0.706	0.725	0.704	0.715	0.722	0.715	0.712	0.733	0.587	0.615	0.574	0.595	0.6	0.599	0.598	0.722	0.615	0.62	0.645	0.597	0.627	0.642	0.564	0.584	0.539	0.568	0.581	0.591	0.574	0.114	0.108	0.108	0.112	0.11	0.107
17:45:04	0.803	0.799	0.76	0.785	0.811	0.795	0.776	0.72	0.702	0.719	0.73	0.728	0.727	0.713	0.734	0.715	0.725	0.73	0.725	0.718	0.741	0.594	0.624	0.58	0.601	0.612	0.607	0.606	0.728	0.624	0.628	0.652	0.604	0.631	0.642	0.575	0.59	0.542	0.579	0.589	0.599	0.579	0.114	0.108	0.108	0.112	0.11	0.108
18:00:04	0.8	0.794	0.768	0.793	0.816	0.791	0.772	0.728	0.71	0.728	0.736	0.738	0.735	0.72	0.74	0.723	0.734	0.739	0.731	0.726	0.748	0.602	0.63	0.584	0.607	0.62	0.611	0.61	0.736	0.626	0.635	0.657	0.602	0.632	0.647	0.59	0.6	0.55	0.586	0.599	0.607	0.585	0.114	0.108	0.108	0.112	0.11	0.108
18:15:04	0.798	0.792	0.778	0.797	0.815	0.787	0.769	0.735	0.716	0.735	0.743	0.748	0.742	0.726	0.749	0.732	0.738	0.747	0.739	0.735	0.755	0.607	0.639	0.595	0.61	0.625	0.606	0.619	0.74	0.633	0.64	0.667	0.599	0.638	0.652	0.596	0.608	0.559	0.596	0.605	0.617	0.593	0.114	0.108	0.108	0.112	0.11	0.108
18:30:04	0.792	0.788	0.785	0.8	0.811	0.784	0.767	0.743	0.724	0.743	0.75	0.752	0.747	0.733	0.756	0.739	0.746	0.752	0.745	0.741	0.761	0.619	0.647	0.602	0.618	0.617	0.607	0.615	0.747	0.636	0.645	0.674	0.602	0.64	0.654	0.612	0.613	0.566	0.599	0.611	0.625	0.598	0.114	0.108	0.108	0.112	0.11	0.108
18:45:03	0.788	0.782	0.793	0.799	0.808	0.782	0.765	0.751	0.731	0.75	0.757	0.758	0.756	0.739	0.763	0.748	0.752	0.758	0.751	0.746	0.764	0.624	0.652	0.608	0.624	0.62	0.613	0.615	0.754	0.638	0.647	0.677	0.609	0.642	0.66	0.621	0.622	0.573	0.6	0.617	0.632	0.603	0.113	0.108	0.108	0.112	0.11	0.107
19:00:04	0.789	0.783	0.798	0.795	0.805	0.778	0.763	0.755	0.739	0.754	0.76	0.762	0.761	0.743	0.769	0.756	0.755	0.762	0.757	0.751	0.769	0.631	0.656	0.613	0.629	0.625	0.622	0.623	0.756	0.641	0.651	0.68	0.612	0.646	0.661	0.625	0.629	0.581	0.602	0.617	0.638	0.613	0.114	0.108	0.108	0.112	0.11	0.107
19:15:04	0.784	0.779	0.798	0.791	0.802	0.776	0.762	0.762	0.741	0.761	0.767	0.768	0.764	0.748	0.775	0.76	0.759	0.767	0.761	0.755	0.77	0.637	0.662	0.622	0.637	0.633	0.627	0.625	0.763	0.645	0.653	0.682	0.617	0.655	0.668	0.632	0.639	0.588	0.606	0.62	0.643	0.617	0.113	0.107	0.107	0.112	0.11	0.107
19:30:04	0.784	0.776	0.794	0.789	0.799	0.774	0.758	0.768	0.747	0.765	0.77	0.773	0.768	0.752	0.775	0.765	0.759	0.767	0.764	0.759	0.77	0.641	0.666	0.624	0.641	0.638	0.635	0.632	0.764	0.648	0.657	0.685	0.616	0.66	0.673	0.636	0.641	0.591	0.613	0.629	0.646	0.621	0.112	0.107	0.107	0.112	0.11	0.107
19:45:04	0.785	0.776	0.79	0.787	0.797	0.771	0.757	0.774	0.752	0.768	0.772	0.774	0.773	0.754	0.778	0.769	0.756	0.768	0.762	0.759	0.768	0.649	0.671	0.631	0.649	0.645	0.642	0.64	0.765	0.652	0.659	0.688	0.617	0.66	0.674	0.64	0.65	0.606	0.624	0.63	0.651	0.624	0.112	0.107	0.107	0.111	0.111	0.107
20:00:04	0.786	0.775	0.788	0.787	0.796	0.771	0.755	0.774	0.755	0.773	0.774	0.779	0.776	0.756	0.774	0.771	0.754	0.763	0.764	0.756	0.766	0.649	0.675	0.633	0.648	0.646	0.642	0.643	0.764	0.645	0.661	0.69	0.623	0.668	0.681	0.646	0.649	0.606	0.624	0.636	0.655	0.628	0.112	0.107	0.107	0.111	0.112	0.107
20:15:04	0.783	0.772	0.786	0.785	0.792	0.77	0.754	0.781	0.757	0.775	0.776	0.779	0.778	0.755	0.772	0.77	0.751	0.76	0.759	0.754	0.766	0.654	0.679	0.641	0.655	0.651	0.645	0.649	0.76	0.652	0.662	0.692	0.624	0.672	0.681	0.651	0.655	0.617	0.631	0.639	0.659	0.632	0.113	0.107	0.107	0.111	0.112	0.108
20:30:04	0.783	0.772	0.785	0.783	0.792	0.77	0.754	0.784	0.76	0.773	0.774	0.776	0.776	0.752	0.772	0.766	0.75	0.759	0.758	0.753	0.765	0.657	0.684	0.646	0.659	0.652	0.649	0.651	0.761	0.657	0.666	0.688	0.63	0.673	0.683	0.656	0.662	0.624	0.631	0.644	0.662	0.634	0.113	0.107	0.107	0.111	0.112	0.107
20:45:04	0.783	0.772	0.785	0.782	0.791	0.766	0.752	0.785	0.759	0.773	0.77	0.774	0.77	0.748	0.771	0.767	0.75	0.76	0.757	0.75	0.762	0.657	0.681	0.643	0.66	0.655	0.651	0.655	0.758	0.653	0.665	0.682	0.627	0.674	0.681	0.657	0.662	0.624	0.636	0.646	0.665	0.638	0.112	0.107	0.107	0.111	0.112	0.107
21:00:04	0.784	0.771	0.782	0.779	0.79	0.766	0.75	0.785	0.76	0.77	0.767	0.772	0.771	0.748	0.773	0.763	0.747	0.757	0.756	0.751	0.762	0.663	0.686	0.645	0.663	0.655	0.652	0.654	0.76	0.652	0.669	0.678	0.628	0.674	0.676	0.66	0.663	0.629	0.639	0.646	0.668	0.639	0.113	0.107	0.106	0.111	0.112	0.107
21:15:04	0.781	0.77	0.778	0.777	0.788	0.765	0.749	0.781	0.757	0.765	0.766	0.769	0.768	0.746	0.767	0.76	0.746	0.755	0.756	0.749	0.762	0.665	0.689	0.652	0.667	0.659	0.654	0.657	0.76	0.649	0.664	0.679	0.626	0.674	0.674	0.661	0.669	0.634	0.641	0.657	0.668	0.639	0.112	0.107	0.106	0.111	0.111	0.107
21:30:04	0.782	0.77	0.781	0.777	0.786	0.765	0.748	0.777	0.755	0.763	0.766	0.769	0.768	0.747	0.769	0.761	0.745	0.754	0.753	0.749	0.76	0.666	0.689	0.652	0.668	0.658	0.656	0.654	0.759	0.644	0.664	0.676	0.628	0.667	0.667	0.668	0.671	0.638	0.643	0.654	0.669	0.642	0.112	0.107	0.106	0.111	0.112	0.107
21:45:04	0.777	0.769	0.779	0.775	0.787	0.764	0.747	0.775	0.754	0.764	0.766	0.769	0.767	0.744	0.768	0.759	0.746	0.755	0.752	0.749	0.759	0.665	0.688	0.65	0.669	0.659	0.657	0.657	0.757	0.641	0.653	0.673	0.618	0.666	0.666	0.666	0.673	0.643	0.645	0.661	0.671	0.643	0.111	0.106	0.106	0.111	0.112	0.106
22:00:04	0.778	0.768	0.78	0.774	0.785	0.762	0.746	0.776	0.752	0.763	0.763	0.769	0.763	0.743	0.765	0.759	0.745	0.755	0.754	0.747	0.76	0.665	0.688	0.652	0.672	0.662	0.656	0.659	0.754	0.635	0.654	0.674	0.615	0.658	0.662	0.669	0.673	0.643	0.647	0.658	0.671	0.643	0.112	0.107	0.106	0.111	0.111	0.107
22:15:03	0.78	0.767	0.78	0.771	0.783	0.761	0.743	0.775	0.75	0.761	0.762	0.766	0.764	0.742	0.765	0.758	0.744	0.752	0.751	0.747	0.757	0.67	0.682	0.652	0.672	0.66	0.656	0.655	0.757	0.633	0.65	0.669	0.613	0.652	0.655	0.67	0.674	0.644	0.647	0.658	0.668	0.637	0.112	0.107	0.106	0.11	0.111	0.107
22:30:04	0.776	0.766	0.777	0.771	0.782	0.76	0.744	0.775	0.75	0.759	0.762	0.767	0.763	0.742	0.764	0.759	0.742	0.751	0.753	0.746	0.758	0.67	0.684	0.656	0.673	0.656	0.656	0.655	0.757	0.634	0.649	0.67	0.613	0.656	0.661	0.673	0.677	0.649	0.65	0.659	0.671	0.634	0.111	0.106	0.106	0.11	0.111	0.106
22:45:04	0.774	0.764	0.777	0.771	0.781	0.757	0.742	0.774	0.749	0.757	0.761	0.765	0.761	0.741	0.765	0.759	0.742	0.749	0.75	0.744	0.758	0.662	0.676	0.65	0.668	0.649	0.649	0.645	0.751	0.631	0.647	0.669	0.609	0.655	0.657	0.67	0.673	0.65	0.646	0.655	0.664	0.628	0.11	0.107	0.106	0.11	0.111	0.107
23:00:04	0.78	0.764	0.778	0.768	0.778	0.759	0.741	0.778	0.749	0.756	0.761	0.763	0.759	0.741	0.765	0.76	0.74	0.748	0.75	0.743	0.756	0.665	0.674	0.65	0.664	0.646	0.647	0.644	0.752	0.629	0.647	0.666	0.607	0.652	0.653	0.675	0.674	0.654	0.647	0.646	0.659	0.627	0.111	0.106	0.105	0.11	0.111	0.107
23:15:04	0.777	0.765	0.773	0.77	0.78	0.757	0.741	0.777	0.749	0.76	0.762	0.765	0.759	0.739	0.762	0.76	0.743	0.749	0.749	0.746	0.757	0.652	0.669	0.642	0.657	0.649	0.645	0.644	0.747	0.628	0.64	0.665	0.604	0.653	0.653	0.668	0.668	0.654	0.647	0.647	0.657	0.625	0.111	0.106	0.105	0.11	0.111	0.107
23:30:04	0.772	0.762	0.777	0.767	0.777	0.757	0.739	0.776	0.749	0.757	0.761	0.762	0.759	0.739	0.761	0.758	0.742	0.747	0.749	0.744	0.756	0.652	0.669	0.639	0.655	0.641	0.637	0.635	0.75	0.626	0.636	0.659	0.604	0.65	0.651	0.666	0.668	0.656	0.639	0.644	0.652	0.623	0.111	0.106	0.106	0.11	0.111	0.107
23:45:04	0.775	0.761	0.775	0.766	0.775	0.755	0.737	0.774	0.749	0.755	0.758	0.762	0.756	0.737	0.761	0.758	0.739	0.746	0.746	0.742	0.755	0.65	0.664	0.638	0.655	0.64	0.64	0.641	0.751	0.627	0.641	0.663	0.598	0.647	0.647	0.662	0.661	0.656	0.636	0.639	0.649	0.62	0.11	0.106	0.105	0.109	0.111	0.106
1 day, 0:00:04	0.773	0.761	0.774	0.766	0.775	0.755	0.737	0.776	0.747	0.757	0.761	0.763	0.757	0.737	0.764	0.758	0.74	0.748	0.747	0.743	0.755	0.647	0.665	0.633	0.651	0.637	0.636	0.635	0.748	0.626	0.633	0.659	0.601	0.648	0.647	0.659	0.663	0.656	0.634	0.641	0.651	0.619	0.111	0.106	0.105	0.109	0.111	0.107
1 day, 0:15:03	0.775	0.761	0.776	0.765	0.774	0.753	0.736	0.777	0.749	0.755	0.758	0.76	0.755	0.736	0.764	0.757	0.74	0.744	0.744	0.741	0.753	0.648	0.664	0.632	0.652	0.634	0.633	0.632	0.75	0.624	0.637	0.659	0.597	0.643	0.64	0.659	0.659	0.653	0.632	0.635	0.645	0.615	0.111	0.106	0.105	0.109	0.11	0.106
1 day, 0:30:04	0.772	0.759	0.772	0.765	0.774	0.754	0.735	0.774	0.746	0.757	0.759	0.76	0.754	0.735	0.763	0.756	0.737	0.745	0.744	0.741	0.753	0.646	0.664	0.63	0.647	0.633	0.63	0.633	0.745	0.621	0.636	0.656	0.597	0.643	0.641	0.652	0.661	0.649	0.631	0.638	0.646	0.615	0.111	0.106	0.106	0.109	0.11	0.107
1 day, 0:45:04	0.772	0.759	0.771	0.762	0.77	0.751	0.734	0.774	0.744	0.752	0.758	0.76	0.753	0.734	0.762	0.755	0.735	0.742	0.744	0.741	0.754	0.644	0.658	0.626	0.644	0.629	0.626	0.631	0.745	0.621	0.63	0.653	0.594	0.64	0.64	0.652	0.657	0.647	0.624	0.637	0.644	0.615	0.111	0.105	0.105	0.109	0.11	0.106
1 day, 1:00:04	0.774	0.761	0.773	0.762	0.772	0.75	0.734	0.775	0.746	0.752	0.758	0.758	0.753	0.733	0.761	0.759	0.737	0.743	0.746	0.739	0.75	0.642	0.66	0.624	0.642	0.631	0.63	0.632	0.745	0.615	0.631	0.656	0.588	0.638	0.637	0.655	0.657	0.643	0.625	0.634	0.638	0.611	0.111	0.105	0.104	0.109	0.11	0.106
1 day, 1:15:04	0.77	0.757	0.77	0.761	0.771	0.75	0.734	0.773	0.743	0.752	0.756	0.76	0.754	0.731	0.761	0.755	0.737	0.743	0.742	0.739	0.751	0.634	0.656	0.622	0.64	0.627	0.623	0.625	0.739	0.614	0.631	0.652	0.588	0.637	0.637	0.646	0.655	0.639	0.622	0.633	0.638	0.608	0.111	0.106	0.105	0.109	0.11	0.107
1 day, 1:30:04	0.771	0.757	0.771	0.759	0.768	0.749	0.731	0.774	0.742	0.75	0.754	0.759	0.752	0.73	0.762	0.755	0.735	0.741	0.742	0.737	0.75	0.638	0.653	0.623	0.64	0.629	0.625	0.628	0.744	0.613	0.628	0.651	0.59	0.635	0.634	0.652	0.655	0.639	0.622	0.631	0.634	0.608	0.111	0.105	0.105	0.109	0.11	0.106
1 day, 1:45:04	0.768	0.757	0.77	0.758	0.769	0.748	0.729	0.771	0.741	0.75	0.753	0.756	0.751	0.731	0.763	0.754	0.733	0.74	0.74	0.738	0.751	0.635	0.651	0.623	0.638	0.628	0.626	0.626	0.741	0.614	0.625	0.649	0.584	0.634	0.634	0.646	0.653	0.634	0.626	0.627	0.63	0.604	0.11	0.106	0.105	0.109	0.11	0.106
1 day, 2:00:04	0.768	0.757	0.769	0.758	0.769	0.748	0.728	0.772	0.741	0.747	0.752	0.756	0.752	0.728	0.759	0.754	0.735	0.738	0.74	0.737	0.749	0.634	0.652	0.622	0.634	0.622	0.619	0.62	0.743	0.613	0.627	0.649	0.584	0.629	0.629	0.648	0.652	0.636	0.622	0.624	0.629	0.6	0.111	0.105	0.105	0.109	0.109	0.106
1 day, 2:15:04	0.766	0.756	0.768	0.759	0.768	0.747	0.729	0.771	0.74	0.75	0.755	0.755	0.751	0.729	0.761	0.754	0.733	0.739	0.741	0.736	0.75	0.632	0.657	0.621	0.631	0.623	0.62	0.621	0.732	0.606	0.618	0.646	0.587	0.632	0.632	0.642	0.643	0.637	0.621	0.628	0.629	0.605	0.11	0.106	0.105	0.109	0.109	0.106
1 day, 2:30:03	0.768	0.755	0.766	0.757	0.768	0.747	0.727	0.769	0.741	0.748	0.753	0.757	0.75	0.729	0.758	0.752	0.731	0.738	0.74	0.736	0.748	0.633	0.65	0.616	0.628	0.619	0.614	0.618	0.733	0.601	0.618	0.646	0.582	0.63	0.629	0.643	0.644	0.631	0.615	0.624	0.629	0.602	0.111	0.105	0.105	0.109	0.109	0.106
1 day, 2:45:03	0.767	0.756	0.766	0.757	0.767	0.745	0.728	0.768	0.742	0.749	0.752	0.755	0.75	0.728	0.758	0.751	0.734	0.739	0.741	0.737	0.748	0.629	0.652	0.619	0.63	0.623	0.617	0.621	0.733	0.602	0.616	0.644	0.582	0.628	0.626	0.641	0.645	0.63	0.619	0.622	0.627	0.599	0.111	0.106	0.104	0.109	0.109	0.106
1 day, 3:00:03	0.764	0.755	0.765	0.756	0.764	0.743	0.726	0.77	0.738	0.747	0.751	0.753	0.749	0.727	0.758	0.752	0.731	0.738	0.739	0.734	0.747	0.629	0.653	0.619	0.627	0.619	0.615	0.618	0.733	0.6	0.619	0.644	0.579	0.628	0.626	0.64	0.644	0.627	0.615	0.621	0.624	0.596	0.11	0.105	0.105	0.109	0.109	0.106
1 day, 3:15:03	0.765	0.752	0.763	0.754	0.764	0.741	0.724	0.77	0.738	0.745	0.75	0.753	0.747	0.725	0.757	0.751	0.729	0.736	0.739	0.735	0.745	0.629	0.65	0.618	0.626	0.619	0.614	0.615	0.731	0.601	0.62	0.643	0.579	0.622	0.62	0.64	0.641	0.624	0.616	0.619	0.622	0.594	0.111	0.105	0.104	0.108	0.109	0.106
1 day, 3:30:03	0.765	0.754	0.761	0.755	0.766	0.742	0.726	0.77	0.74	0.748	0.752	0.754	0.747	0.725	0.756	0.751	0.732	0.74	0.739	0.732	0.747	0.623	0.645	0.613	0.624	0.617	0.61	0.614	0.729	0.602	0.611	0.639	0.576	0.622	0.619	0.635	0.637	0.629	0.611	0.619	0.62	0.593	0.11	0.105	0.105	0.109	0.109	0.106
1 day, 3:45:03	0.763	0.751	0.762	0.754	0.765	0.741	0.724	0.767	0.737	0.746	0.752	0.753	0.747	0.724	0.757	0.749	0.729	0.738	0.737	0.733	0.746	0.62	0.649	0.609	0.627	0.617	0.611	0.612	0.728	0.603	0.607	0.64	0.575	0.62	0.616	0.636	0.638	0.632	0.611	0.614	0.621	0.59	0.111	0.106	0.105	0.109	0.109	0.106
1 day, 4:00:03	0.763	0.752	0.758	0.752	0.765	0.741	0.723	0.768	0.737	0.746	0.75	0.752	0.747	0.723	0.757	0.75	0.729	0.737	0.738	0.731	0.746	0.617	0.642	0.606	0.616	0.613	0.609	0.612	0.726	0.597	0.615	0.635	0.572	0.619	0.617	0.634	0.636	0.62	0.61	0.613	0.618	0.59	0.11	0.105	0.104	0.108	0.109	0.106
1 day, 4:15:03	0.763	0.752	0.757	0.753	0.764	0.74	0.72	0.766	0.739	0.746	0.75	0.752	0.746	0.722	0.756	0.749	0.729	0.737	0.738	0.728	0.744	0.613	0.645	0.609	0.617	0.613	0.609	0.609	0.726	0.594	0.616	0.637	0.571	0.618	0.616	0.634	0.634	0.621	0.609	0.612	0.617	0.589	0.11	0.105	0.105	0.108	0.108	0.106
1 day, 4:30:03	0.763	0.752	0.756	0.752	0.763	0.74	0.721	0.768	0.74	0.746	0.748	0.75	0.744	0.721	0.756	0.75	0.73	0.738	0.737	0.727	0.744	0.612	0.641	0.605	0.616	0.613	0.607	0.609	0.729	0.598	0.61	0.631	0.572	0.618	0.614	0.636	0.634	0.616	0.609	0.612	0.613	0.588	0.11	0.105	0.104	0.109	0.108	0.106
1 day, 4:45:03	0.763	0.749	0.756	0.753	0.764	0.739	0.719	0.766	0.741	0.746	0.748	0.751	0.745	0.719	0.752	0.748	0.728	0.737	0.737	0.724	0.742	0.615	0.637	0.601	0.616	0.614	0.609	0.611	0.723	0.585	0.618	0.635	0.574	0.618	0.616	0.63	0.629	0.617	0.612	0.613	0.616	0.587	0.11	0.105	0.105	0.109	0.109	0.107
1 day, 5:00:03	0.767	0.752	0.753	0.75	0.764	0.738	0.715	0.763	0.741	0.745	0.747	0.751	0.744	0.719	0.753	0.748	0.728	0.739	0.737	0.722	0.741	0.61	0.634	0.598	0.617	0.608	0.607	0.608	0.723	0.593	0.611	0.635	0.569	0.617	0.614	0.629	0.63	0.618	0.608	0.61	0.613	0.586	0.11	0.105	0.105	0.108	0.108	0.106
1 day, 5:15:03	0.766	0.752	0.754	0.753	0.763	0.739	0.713	0.763	0.74	0.748	0.746	0.75	0.745	0.715	0.755	0.749	0.73	0.737	0.736	0.72	0.738	0.609	0.635	0.593	0.617	0.609	0.606	0.607	0.722	0.594	0.611	0.636	0.568	0.618	0.61	0.625	0.627	0.617	0.606	0.606	0.613	0.584	0.11	0.105	0.104	0.108	0.108	0.106
1 day, 5:30:03	0.769	0.754	0.751	0.753	0.766	0.74	0.712	0.762	0.741	0.745	0.741	0.748	0.744	0.713	0.757	0.748	0.73	0.738	0.734	0.72	0.737	0.609	0.631	0.597	0.618	0.608	0.604	0.608	0.725	0.591	0.609	0.636	0.568	0.615	0.611	0.63	0.629	0.616	0.608	0.608	0.609	0.583	0.11	0.105	0.105	0.109	0.108	0.106
1 day, 5:45:03	0.766	0.752	0.75	0.753	0.763	0.737	0.71	0.76	0.739	0.743	0.744	0.748	0.744	0.713	0.753	0.744	0.728	0.735	0.734	0.718	0.739	0.606	0.631	0.594	0.612	0.608	0.601	0.604	0.718	0.586	0.608	0.631	0.568	0.613	0.609	0.626	0.625	0.61	0.602	0.609	0.61	0.581	0.11	0.105	0.104	0.108	0.108	0.106
1 day, 6:00:03	0.768	0.75	0.751	0.751	0.763	0.737	0.712	0.761	0.739	0.744	0.741	0.745	0.743	0.71	0.753	0.746	0.73	0.736	0.733	0.715	0.737	0.603	0.627	0.595	0.616	0.605	0.598	0.601	0.722	0.589	0.608	0.635	0.563	0.609	0.607	0.627	0.628	0.614	0.602	0.603	0.605	0.58	0.11	0.105	0.104	0.108	0.108	0.106
1 day, 6:15:03	0.767	0.752	0.748	0.751	0.761	0.738	0.709	0.758	0.738	0.742	0.742	0.747	0.742	0.71	0.751	0.745	0.727	0.736	0.73	0.714	0.736	0.608	0.628	0.599	0.61	0.605	0.599	0.602	0.719	0.585	0.607	0.628	0.563	0.609	0.606	0.619	0.622	0.606	0.6	0.601	0.604	0.576	0.11	0.105	0.104	0.109	0.108	0.106
1 day, 6:30:03	0.769	0.752	0.749	0.751	0.762	0.736	0.708	0.758	0.741	0.744	0.741	0.744	0.741	0.707	0.753	0.745	0.729	0.737	0.73	0.712	0.733	0.601	0.629	0.595	0.611	0.603	0.597	0.598	0.712	0.585	0.608	0.63	0.563	0.605	0.604	0.616	0.622	0.611	0.598	0.602	0.603	0.576	0.11	0.105	0.104	0.108	0.108	0.106
1 day, 6:45:03	0.769	0.752	0.748	0.751	0.76	0.734	0.705	0.759	0.738	0.742	0.742	0.744	0.741	0.709	0.753	0.744	0.728	0.735	0.731	0.713	0.735	0.606	0.629	0.592	0.613	0.601	0.596	0.599	0.712	0.584	0.608	0.63	0.562	0.604	0.6	0.617	0.618	0.61	0.6	0.6	0.602	0.573	0.11	0.105	0.104	0.108	0.108	0.106
1 day, 7:00:03	0.766	0.751	0.748	0.75	0.761	0.734	0.705	0.758	0.739	0.744	0.739	0.744	0.741	0.705	0.754	0.745	0.729	0.734	0.728	0.71	0.734	0.6	0.625	0.595	0.61	0.602	0.593	0.596	0.712	0.585	0.604	0.629	0.56	0.606	0.6	0.614	0.616	0.61	0.598	0.599	0.601	0.572	0.11	0.105	0.104	0.109	0.108	0.106
1 day, 7:15:03	0.761	0.753	0.75	0.745	0.758	0.731	0.708	0.761	0.736	0.744	0.73	0.737	0.734	0.701	0.758	0.748	0.731	0.729	0.72	0.713	0.727	0.597	0.623	0.588	0.609	0.599	0.593	0.595	0.714	0.584	0.6	0.626	0.559	0.605	0.601	0.617	0.618	0.606	0.594	0.599	0.597	0.573	0.11	0.105	0.104	0.108	0.108	0.106
1 day, 7:30:03	0.764	0.752	0.747	0.746	0.76	0.73	0.701	0.758	0.736	0.743	0.729	0.737	0.735	0.698	0.757	0.745	0.729	0.73	0.719	0.712	0.726	0.595	0.624	0.586	0.613	0.599	0.593	0.594	0.718	0.586	0.604	0.627	0.561	0.603	0.598	0.62	0.623	0.608	0.595	0.6	0.597	0.574	0.11	0.105	0.104	0.109	0.108	0.106
1 day, 7:45:03	0.762	0.752	0.746	0.747	0.758	0.731	0.701	0.757	0.735	0.744	0.728	0.738	0.735	0.698	0.757	0.746	0.729	0.73	0.718	0.712	0.726	0.59	0.624	0.581	0.611	0.596	0.59	0.589	0.711	0.582	0.6	0.624	0.555	0.602	0.596	0.613	0.619	0.606	0.593	0.595	0.596	0.567	0.11	0.105	0.104	0.108	0.108	0.106
1 day, 8:00:03	0.753	0.748	0.747	0.738	0.752	0.724	0.699	0.761	0.726	0.744	0.725	0.731	0.727	0.698	0.759	0.749	0.73	0.72	0.715	0.708	0.722	0.598	0.62	0.586	0.605	0.595	0.591	0.592	0.716	0.58	0.598	0.624	0.556	0.602	0.597	0.618	0.62	0.606	0.593	0.595	0.596	0.571	0.11	0.105	0.104	0.108	0.108	0.106
1 day, 8:15:03	0.746	0.747	0.749	0.734	0.748	0.721	0.699	0.76	0.722	0.741	0.726	0.728	0.724	0.698	0.76	0.75	0.729	0.717	0.718	0.707	0.722	0.588	0.618	0.581	0.603	0.594	0.588	0.592	0.711	0.579	0.597	0.622	0.553	0.601	0.596	0.613	0.613	0.604	0.59	0.592	0.594	0.57	0.11	0.105	0.104	0.108	0.108	0.106
1 day, 8:30:03	0.751	0.748	0.745	0.737	0.752	0.723	0.698	0.757	0.728	0.743	0.719	0.729	0.728	0.695	0.758	0.746	0.729	0.721	0.713	0.71	0.722	0.59	0.613	0.58	0.604	0.589	0.585	0.589	0.712	0.578	0.599	0.622	0.554	0.599	0.594	0.616	0.615	0.604	0.589	0.592	0.591	0.566	0.11	0.105	0.104	0.108	0.108	0.106
1 day, 8:45:03	0.744	0.746	0.746	0.735	0.749	0.719	0.697	0.76	0.723	0.741	0.717	0.726	0.723	0.698	0.761	0.749	0.729	0.716	0.714	0.709	0.722	0.593	0.613	0.58	0.602	0.593	0.586	0.588	0.712	0.576	0.594	0.619	0.553	0.596	0.593	0.613	0.615	0.602	0.587	0.592	0.593	0.567	0.11	0.105	0.104	0.108	0.108	0.106
1 day, 9:00:03	0.751	0.732	0.75	0.729	0.742	0.718	0.693	0.76	0.717	0.737	0.727	0.725	0.722	0.696	0.759	0.75	0.725	0.715	0.715	0.704	0.721	0.596	0.62	0.585	0.601	0.593	0.586	0.587	0.713	0.577	0.596	0.62	0.552	0.597	0.596	0.615	0.615	0.603	0.586	0.593	0.593	0.567	0.11	0.105	0.104	0.109	0.108	0.106
1 day, 9:15:03	0.746	0.741	0.747	0.729	0.744	0.718	0.697	0.756	0.716	0.739	0.718	0.722	0.721	0.694	0.759	0.748	0.729	0.712	0.715	0.707	0.721	0.592	0.612	0.581	0.601	0.591	0.586	0.585	0.713	0.578	0.597	0.62	0.55	0.596	0.592	0.614	0.615	0.601	0.586	0.59	0.59	0.562	0.11	0.105	0.104	0.108	0.108	0.106
1 day, 9:30:03	0.744	0.738	0.752	0.732	0.743	0.721	0.691	0.76	0.72	0.734	0.723	0.725	0.723	0.693	0.758	0.75	0.722	0.718	0.712	0.7	0.719	0.596	0.616	0.581	0.599	0.588	0.585	0.586	0.716	0.577	0.596	0.618	0.546	0.598	0.593	0.617	0.614	0.603	0.584	0.588	0.594	0.565	0.109	0.105	0.104	0.108	0.108	0.105
1 day, 9:45:03	0.752	0.732	0.747	0.722	0.738	0.715	0.692	0.76	0.709	0.736	0.722	0.723	0.718	0.692	0.758	0.749	0.724	0.71	0.715	0.709	0.721	0.594	0.614	0.583	0.598	0.587	0.583	0.584	0.71	0.573	0.595	0.618	0.549	0.595	0.591	0.613	0.61	0.598	0.583	0.588	0.589	0.561	0.109	0.105	0.104	0.108	0.108	0.106
1 day, 10:00:03	0.748	0.73	0.746	0.726	0.738	0.716	0.689	0.761	0.712	0.733	0.724	0.725	0.721	0.695	0.755	0.748	0.719	0.715	0.713	0.703	0.721	0.587	0.61	0.573	0.593	0.582	0.578	0.582	0.704	0.571	0.593	0.613	0.546	0.593	0.588	0.607	0.608	0.595	0.579	0.586	0.586	0.56	0.11	0.105	0.104	0.108	0.108	0.106
1 day, 10:15:03	0.751	0.731	0.749	0.724	0.738	0.717	0.687	0.76	0.712	0.734	0.721	0.721	0.719	0.691	0.761	0.749	0.72	0.712	0.71	0.707	0.717	0.594	0.613	0.578	0.597	0.586	0.581	0.58	0.714	0.577	0.595	0.618	0.546	0.591	0.586	0.616	0.613	0.599	0.584	0.586	0.583	0.561	0.109	0.105	0.104	0.108	0.108	0.106
1 day, 10:30:03	0.744	0.727	0.747	0.726	0.74	0.715	0.686	0.759	0.712	0.729	0.72	0.724	0.721	0.694	0.757	0.749	0.715	0.714	0.714	0.704	0.719	0.588	0.609	0.574	0.592	0.583	0.577	0.581	0.709	0.57	0.591	0.612	0.542	0.592	0.587	0.606	0.607	0.596	0.581	0.584	0.586	0.56	0.109	0.105	0.104	0.108	0.108	0.106
1 day, 10:45:03	0.745	0.728	0.747	0.725	0.739	0.716	0.686	0.758	0.709	0.727	0.72	0.725	0.72	0.691	0.757	0.75	0.712	0.714	0.713	0.703	0.718	0.589	0.615	0.575	0.593	0.583	0.578	0.58	0.71	0.571	0.591	0.615	0.543	0.591	0.584	0.608	0.608	0.595	0.579	0.583	0.582	0.557	0.109	0.105	0.104	0.108	0.108	0.106
1 day, 11:00:03	0.745	0.731	0.747	0.729	0.739	0.716	0.686	0.76	0.717	0.726	0.721	0.724	0.719	0.691	0.755	0.748	0.712	0.713	0.712	0.705	0.718	0.588	0.616	0.579	0.598	0.583	0.577	0.579	0.711	0.575	0.593	0.616	0.543	0.589	0.585	0.614	0.608	0.594	0.584	0.583	0.582	0.557	0.109	0.104	0.104	0.108	0.108	0.106
1 day, 11:15:03	0.739	0.731	0.743	0.725	0.738	0.712	0.682	0.758	0.714	0.717	0.715	0.723	0.72	0.688	0.746	0.745	0.707	0.714	0.707	0.695	0.716	0.59	0.609	0.574	0.592	0.583	0.576	0.579	0.711	0.57	0.591	0.613	0.545	0.59	0.586	0.607	0.607	0.596	0.581	0.586	0.584	0.56	0.109	0.105	0.104	0.108	0.108	0.106
1 day, 11:30:03	0.741	0.734	0.741	0.725	0.736	0.709	0.683	0.756	0.715	0.72	0.717	0.721	0.715	0.685	0.74	0.745	0.716	0.712	0.705	0.696	0.715	0.591	0.615	0.578	0.596	0.584	0.576	0.578	0.711	0.571	0.592	0.614	0.543	0.59	0.585	0.614	0.609	0.601	0.581	0.584	0.585	0.558	0.109	0.104	0.104	0.108	0.108	0.105
1 day, 11:45:03	0.745	0.737	0.744	0.723	0.737	0.712	0.684	0.758	0.716	0.716	0.717	0.72	0.715	0.687	0.747	0.748	0.707	0.713	0.709	0.702	0.716	0.584	0.611	0.574	0.591	0.577	0.571	0.573	0.708	0.568	0.588	0.612	0.54	0.584	0.578	0.607	0.605	0.593	0.575	0.577	0.576	0.552	0.109	0.104	0.104	0.108	0.108	0.106
1 day, 12:00:03	0.745	0.734	0.741	0.723	0.737	0.71	0.683	0.754	0.711	0.716	0.719	0.72	0.717	0.685	0.741	0.743	0.711	0.713	0.71	0.699	0.716	0.58	0.609	0.57	0.591	0.577	0.57	0.571	0.705	0.567	0.587	0.609	0.536	0.584	0.578	0.606	0.603	0.589	0.574	0.576	0.574	0.552	0.108	0.104	0.104	0.108	0.107	0.106
1 day, 12:15:03	0.739	0.728	0.735	0.722	0.734	0.707	0.677	0.748	0.709	0.718	0.714	0.717	0.713	0.684	0.74	0.742	0.712	0.709	0.703	0.698	0.715	0.582	0.605	0.569	0.587	0.577	0.571	0.572	0.703	0.565	0.587	0.611	0.538	0.584	0.581	0.606	0.604	0.591	0.575	0.581	0.581	0.554	0.109	0.104	0.104	0.108	0.107	0.105
1 day, 12:30:03	0.737	0.729	0.73	0.721	0.735	0.709	0.677	0.743	0.712	0.722	0.713	0.719	0.714	0.684	0.742	0.739	0.712	0.71	0.704	0.694	0.714	0.582	0.606	0.567	0.588	0.577	0.572	0.574	0.705	0.566	0.585	0.61	0.537	0.584	0.581	0.607	0.599	0.591	0.576	0.579	0.58	0.551	0.109	0.104	0.104	0.108	0.107	0.105
1 day, 12:45:03	0.739	0.726	0.73	0.721	0.734	0.708	0.678	0.749	0.711	0.714	0.715	0.719	0.714	0.683	0.735	0.74	0.708	0.711	0.707	0.696	0.716	0.582	0.604	0.57	0.586	0.576	0.567	0.57	0.707	0.565	0.583	0.606	0.536	0.58	0.576	0.605	0.599	0.588	0.571	0.575	0.571	0.551	0.109	0.104	0.104	0.108	0.107	0.106
1 day, 13:00:03	0.739	0.729	0.729	0.72	0.732	0.707	0.676	0.741	0.71	0.719	0.712	0.717	0.713	0.68	0.742	0.731	0.71	0.708	0.703	0.692	0.713	0.583	0.605	0.567	0.587	0.574	0.57	0.572	0.707	0.564	0.585	0.606	0.539	0.583	0.577	0.602	0.6	0.589	0.572	0.577	0.577	0.552	0.109	0.104	0.104	0.108	0.107	0.105
1 day, 13:15:03	0.739	0.725	0.725	0.72	0.731	0.706	0.678	0.737	0.707	0.721	0.711	0.717	0.711	0.683	0.747	0.733	0.709	0.709	0.706	0.694	0.713	0.578	0.603	0.567	0.584	0.571	0.567	0.569	0.702	0.561	0.581	0.605	0.535	0.578	0.573	0.601	0.598	0.583	0.569	0.572	0.572	0.549	0.108	0.104	0.104	0.108	0.107	0.106
1 day, 13:30:03	0.733	0.726	0.727	0.717	0.731	0.702	0.671	0.733	0.704	0.718	0.707	0.713	0.709	0.678	0.739	0.727	0.709	0.705	0.697	0.692	0.709	0.581	0.607	0.567	0.586	0.572	0.567	0.567	0.706	0.563	0.583	0.607	0.535	0.579	0.577	0.604	0.599	0.586	0.57	0.574	0.572	0.55	0.109	0.104	0.104	0.108	0.108	0.105
1 day, 13:45:03	0.735	0.728	0.734	0.714	0.727	0.703	0.674	0.741	0.703	0.72	0.704	0.709	0.705	0.677	0.731	0.734	0.707	0.7	0.697	0.69	0.708	0.578	0.605	0.568	0.585	0.573	0.568	0.57	0.704	0.561	0.579	0.606	0.536	0.585	0.578	0.6	0.598	0.587	0.572	0.577	0.578	0.551	0.109	0.104	0.104	0.108	0.107	0.106
1 day, 14:00:03	0.732	0.728	0.728	0.715	0.728	0.702	0.67	0.732	0.704	0.715	0.702	0.708	0.703	0.673	0.733	0.728	0.706	0.7	0.697	0.688	0.705	0.577	0.601	0.564	0.582	0.569	0.569	0.564	0.704	0.562	0.581	0.602	0.528	0.577	0.572	0.594	0.597	0.581	0.566	0.572	0.572	0.546	0.108	0.104	0.104	0.108	0.107	0.105
1 day, 14:15:03	0.733	0.723	0.731	0.717	0.728	0.7	0.67	0.731	0.705	0.717	0.706	0.71	0.705	0.676	0.726	0.726	0.704	0.702	0.7	0.69	0.709	0.574	0.599	0.561	0.578	0.565	0.557	0.56	0.701	0.557	0.577	0.6	0.531	0.574	0.566	0.593	0.593	0.578	0.562	0.569	0.566	0.548	0.108	0.104	0.103	0.108	0.107	0.106
1 day, 14:30:03	0.729	0.718	0.731	0.709	0.723	0.695	0.668	0.733	0.7	0.71	0.7	0.704	0.7	0.668	0.727	0.729	0.701	0.697	0.696	0.683	0.701	0.579	0.597	0.562	0.581	0.57	0.566	0.567	0.699	0.558	0.578	0.602	0.53	0.581	0.575	0.596	0.594	0.582	0.567	0.573	0.574	0.549	0.108	0.104	0.104	0.108	0.107	0.106
1 day, 14:45:03	0.741	0.722	0.729	0.713	0.726	0.699	0.669	0.735	0.701	0.719	0.702	0.707	0.703	0.672	0.732	0.731	0.707	0.701	0.696	0.686	0.706	0.575	0.602	0.56	0.579	0.567	0.562	0.563	0.7	0.559	0.577	0.6	0.53	0.577	0.572	0.596	0.593	0.581	0.566	0.57	0.57	0.545	0.109	0.104	0.103	0.108	0.107	0.106
1 day, 15:00:03	0.739	0.724	0.73	0.714	0.727	0.7	0.667	0.733	0.699	0.716	0.7	0.708	0.702	0.673	0.732	0.734	0.705	0.697	0.696	0.685	0.704	0.579	0.604	0.561	0.581	0.571	0.562	0.565	0.704	0.559	0.578	0.601	0.53	0.577	0.574	0.599	0.594	0.582	0.567	0.571	0.57	0.544	0.109	0.104	0.104	0.108	0.108	0.105
1 day, 15:15:03	0.738	0.722	0.728	0.714	0.722	0.694	0.664	0.731	0.7	0.709	0.699	0.701	0.698	0.668	0.727	0.729	0.698	0.696	0.696	0.683	0.701	0.569	0.598	0.557	0.577	0.568	0.564	0.565	0.7	0.557	0.578	0.599	0.53	0.578	0.57	0.597	0.59	0.579	0.565	0.57	0.571	0.546	0.108	0.104	0.104	0.108	0.107	0.105
1 day, 15:30:03	0.739	0.722	0.728	0.712	0.724	0.697	0.666	0.729	0.698	0.713	0.699	0.706	0.702	0.671	0.731	0.731	0.703	0.696	0.696	0.684	0.704	0.575	0.596	0.56	0.579	0.564	0.558	0.558	0.7	0.556	0.576	0.6	0.527	0.573	0.568	0.594	0.592	0.58	0.563	0.566	0.566	0.54	0.108	0.104	0.104	0.108	0.107	0.105
1 day, 15:45:03	0.738	0.72	0.729	0.713	0.723	0.693	0.664	0.73	0.699	0.712	0.698	0.702	0.697	0.668	0.728	0.727	0.7	0.698	0.695	0.684	0.702	0.573	0.598	0.557	0.576	0.566	0.561	0.561	0.7	0.556	0.574	0.598	0.528	0.574	0.567	0.592	0.591	0.579	0.566	0.567	0.568	0.543	0.108	0.104	0.103	0.108	0.107	0.105
1 day, 16:00:03	0.727	0.711	0.723	0.7	0.717	0.686	0.659	0.73	0.69	0.705	0.695	0.7	0.696	0.661	0.726	0.722	0.692	0.689	0.687	0.678	0.698	0.571	0.597	0.56	0.576	0.565	0.557	0.559	0.7	0.557	0.576	0.598	0.525	0.572	0.57	0.592	0.589	0.576	0.563	0.565	0.567	0.541	0.108	0.104	0.103	0.108	0.107	0.105
1 day, 16:15:03	0.726	0.709	0.725	0.7	0.721	0.688	0.656	0.733	0.69	0.708	0.694	0.704	0.696	0.665	0.731	0.725	0.701	0.688	0.689	0.679	0.701	0.567	0.591	0.556	0.574	0.561	0.556	0.558	0.697	0.553	0.573	0.596	0.525	0.572	0.568	0.587	0.588	0.576	0.561	0.564	0.567	0.539	0.108	0.104	0.103	0.108	0.107	0.105
1 day, 16:30:03	0.732	0.713	0.723	0.707	0.718	0.688	0.66	0.731	0.694	0.705	0.692	0.697	0.694	0.665	0.725	0.725	0.694	0.692	0.691	0.679	0.7	0.57	0.595	0.555	0.574	0.564	0.557	0.558	0.701	0.555	0.571	0.597	0.524	0.573	0.567	0.592	0.59	0.579	0.562	0.565	0.565	0.539	0.108	0.104	0.104	0.108	0.107	0.105
1 day, 16:45:03	0.733	0.716	0.723	0.708	0.72	0.691	0.658	0.732	0.692	0.704	0.692	0.699	0.696	0.665	0.73	0.724	0.698	0.691	0.689	0.68	0.698	0.569	0.593	0.553	0.573	0.562	0.554	0.556	0.699	0.55	0.569	0.594	0.523	0.569	0.563	0.588	0.588	0.572	0.559	0.565	0.564	0.539	0.108	0.104	0.103	0.108	0.107	0.105
1 day, 17:00:03	0.727	0.708	0.719	0.694	0.712	0.685	0.652	0.728	0.685	0.698	0.688	0.694	0.689	0.659	0.726	0.719	0.687	0.684	0.685	0.676	0.695	0.569	0.592	0.553	0.573	0.56	0.558	0.557	0.698	0.554	0.568	0.592	0.519	0.574	0.565	0.587	0.584	0.572	0.557	0.562	0.566	0.537	0.108	0.104	0.103	0.108	0.107	0.105
1 day, 17:15:03	0.727	0.708	0.718	0.7	0.716	0.684	0.654	0.725	0.688	0.703	0.693	0.698	0.693	0.66	0.724	0.723	0.693	0.688	0.687	0.674	0.696	0.569	0.592	0.553	0.573	0.558	0.554	0.555	0.695	0.55	0.569	0.594	0.522	0.569	0.563	0.585	0.585	0.569	0.556	0.561	0.562	0.535	0.108	0.104	0.103	0.108	0.107	0.105
1 day, 17:30:03	0.727	0.705	0.72	0.697	0.717	0.683	0.648	0.728	0.687	0.702	0.691	0.699	0.69	0.657	0.727	0.722	0.693	0.685	0.684	0.672	0.694	0.57	0.592	0.554	0.57	0.554	0.553	0.554	0.7	0.553	0.569	0.589	0.518	0.569	0.56	0.588	0.584	0.572	0.554	0.558	0.56	0.536	0.108	0.104	0.103	0.108	0.107	0.105
1 day, 17:45:03	0.724	0.704	0.713	0.694	0.712	0.68	0.646	0.727	0.679	0.696	0.693	0.698	0.69	0.654	0.728	0.72	0.695	0.683	0.681	0.669	0.694	0.564	0.59	0.552	0.57	0.556	0.554	0.553	0.694	0.55	0.567	0.589	0.518	0.568	0.562	0.584	0.579	0.566	0.554	0.559	0.562	0.535	0.108	0.104	0.104	0.108	0.107	0.105
1 day, 18:00:03	0.731	0.708	0.717	0.702	0.713	0.683	0.651	0.727	0.693	0.702	0.698	0.696	0.691	0.66	0.721	0.722	0.694	0.693	0.694	0.679	0.693	0.568	0.588	0.55	0.568	0.555	0.551	0.553	0.698	0.548	0.566	0.593	0.521	0.568	0.561	0.586	0.581	0.569	0.555	0.559	0.56	0.534	0.108	0.104	0.103	0.108	0.107	0.105
1 day, 18:15:03	0.73	0.706	0.718	0.7	0.714	0.682	0.649	0.727	0.691	0.699	0.695	0.697	0.693	0.657	0.723	0.723	0.693	0.692	0.688	0.677	0.694	0.563	0.59	0.547	0.57	0.556	0.55	0.552	0.697	0.548	0.565	0.594	0.521	0.565	0.56	0.585	0.582	0.569	0.556	0.56	0.559	0.536	0.108	0.104	0.104	0.108	0.107	0.105
1 day, 18:30:03	0.73	0.705	0.715	0.699	0.71	0.681	0.646	0.724	0.686	0.695	0.691	0.692	0.688	0.656	0.723	0.72	0.689	0.688	0.685	0.674	0.695	0.562	0.589	0.55	0.567	0.554	0.554	0.552	0.696	0.548	0.565	0.593	0.517	0.569	0.561	0.583	0.581	0.567	0.554	0.558	0.559	0.532	0.108	0.104	0.104	0.108	0.107	0.105
1 day, 18:45:03	0.729	0.703	0.715	0.693	0.707	0.677	0.646	0.723	0.68	0.704	0.685	0.694	0.686	0.654	0.727	0.717	0.694	0.68	0.679	0.668	0.694	0.565	0.587	0.549	0.568	0.555	0.549	0.552	0.694	0.549	0.566	0.589	0.518	0.568	0.56	0.584	0.581	0.569	0.556	0.56	0.564	0.531	0.107	0.104	0.103	0.108	0.107	0.105
1 day, 19:00:03	0.726	0.701	0.71	0.691	0.704	0.677	0.642	0.723	0.682	0.696	0.684	0.689	0.685	0.651	0.723	0.715	0.686	0.679	0.679	0.666	0.69	0.564	0.587	0.55	0.567	0.557	0.55	0.551	0.696	0.55	0.563	0.588	0.516	0.567	0.557	0.581	0.581	0.565	0.553	0.558	0.56	0.531	0.108	0.104	0.104	0.108	0.107	0.105
1 day, 19:15:03	0.722	0.703	0.709	0.695	0.707	0.679	0.639	0.725	0.677	0.702	0.685	0.69	0.683	0.652	0.726	0.719	0.691	0.682	0.679	0.666	0.692	0.563	0.587	0.547	0.565	0.553	0.545	0.549	0.692	0.546	0.562	0.588	0.512	0.563	0.556	0.58	0.579	0.566	0.549	0.555	0.557	0.528	0.108	0.103	0.103	0.108	0.107	0.105
1 day, 19:30:03	0.725	0.7	0.712	0.692	0.71	0.675	0.64	0.721	0.682	0.696	0.693	0.693	0.687	0.649	0.719	0.72	0.693	0.684	0.683	0.666	0.687	0.557	0.582	0.545	0.565	0.551	0.548	0.548	0.692	0.544	0.56	0.588	0.515	0.565	0.557	0.578	0.578	0.565	0.549	0.555	0.558	0.529	0.108	0.104	0.103	0.108	0.107	0.105
1 day, 19:45:03	0.722	0.705	0.703	0.695	0.702	0.674	0.634	0.72	0.68	0.688	0.681	0.683	0.678	0.648	0.721	0.714	0.68	0.679	0.68	0.665	0.687	0.563	0.584	0.545	0.565	0.551	0.547	0.548	0.692	0.545	0.562	0.588	0.511	0.565	0.559	0.579	0.576	0.562	0.549	0.555	0.557	0.526	0.108	0.104	0.104	0.108	0.107	0.105
1 day, 20:00:03	0.724	0.703	0.701	0.69	0.702	0.671	0.632	0.72	0.675	0.686	0.678	0.68	0.676	0.643	0.724	0.716	0.678	0.673	0.674	0.662	0.684	0.559	0.584	0.544	0.563	0.551	0.547	0.553	0.692	0.543	0.56	0.588	0.511	0.565	0.555	0.579	0.575	0.564	0.549	0.555	0.559	0.527	0.108	0.104	0.103	0.108	0.107	0.105
1 day, 20:15:03	0.72	0.703	0.703	0.69	0.699	0.672	0.633	0.717	0.678	0.69	0.679	0.682	0.678	0.642	0.718	0.711	0.681	0.673	0.673	0.662	0.683	0.559	0.584	0.543	0.563	0.55	0.545	0.548	0.691	0.545	0.558	0.586	0.51	0.562	0.555	0.575	0.574	0.558	0.546	0.551	0.555	0.525	0.108	0.104	0.103	0.108	0.107	0.105
1 day, 20:30:03	0.718	0.697	0.702	0.686	0.701	0.67	0.631	0.717	0.679	0.69	0.683	0.684	0.678	0.643	0.719	0.714	0.684	0.676	0.675	0.662	0.686	0.559	0.584	0.546	0.563	0.549	0.543	0.547	0.694	0.543	0.562	0.587	0.51	0.562	0.554	0.579	0.574	0.56	0.547	0.552	0.555	0.525	0.108	0.104	0.103	0.108	0.107	0.105
1 day, 20:45:03	0.725	0.699	0.704	0.69	0.702	0.67	0.63	0.717	0.674	0.697	0.678	0.684	0.675	0.643	0.721	0.715	0.686	0.676	0.67	0.662	0.686	0.554	0.58	0.541	0.558	0.549	0.544	0.547	0.692	0.539	0.555	0.583	0.51	0.558	0.552	0.576	0.572	0.56	0.547	0.552	0.555	0.525	0.107	0.104	0.103	0.108	0.107	0.105
1 day, 21:00:03	0.723	0.698	0.707	0.689	0.702	0.672	0.633	0.717	0.675	0.696	0.682	0.686	0.677	0.644	0.72	0.716	0.688	0.679	0.675	0.663	0.685	0.552	0.578	0.539	0.562	0.546	0.544	0.544	0.688	0.54	0.557	0.584	0.51	0.559	0.555	0.574	0.571	0.557	0.548	0.553	0.554	0.527	0.108	0.104	0.103	0.108	0.107	0.105
1 day, 21:15:03	0.721	0.698	0.701	0.689	0.7	0.669	0.627	0.712	0.673	0.686	0.676	0.681	0.676	0.639	0.72	0.715	0.679	0.672	0.669	0.659	0.683	0.554	0.583	0.54	0.56	0.546	0.539	0.542	0.688	0.539	0.556	0.582	0.506	0.558	0.552	0.573	0.573	0.56	0.545	0.548	0.554	0.52	0.108	0.104	0.103	0.108	0.107	0.105
1 day, 21:30:03	0.712	0.695	0.696	0.687	0.696	0.668	0.623	0.713	0.671	0.688	0.675	0.679	0.673	0.637	0.718	0.711	0.677	0.673	0.669	0.657	0.681	0.553	0.579	0.537	0.558	0.543	0.541	0.543	0.684	0.537	0.554	0.582	0.507	0.56	0.551	0.572	0.57	0.554	0.546	0.548	0.554	0.521	0.108	0.103	0.103	0.108	0.107	0.105
1 day, 21:45:03	0.712	0.691	0.702	0.683	0.699	0.663	0.625	0.711	0.671	0.688	0.678	0.68	0.674	0.639	0.717	0.71	0.679	0.674	0.67	0.656	0.681	0.554	0.578	0.537	0.561	0.544	0.541	0.539	0.686	0.538	0.553	0.58	0.507	0.556	0.548	0.568	0.568	0.554	0.543	0.546	0.548	0.521	0.108	0.104	0.104	0.108	0.107	0.105
1 day, 22:00:03	0.707	0.686	0.704	0.679	0.696	0.659	0.621	0.715	0.671	0.689	0.678	0.68	0.672	0.632	0.719	0.713	0.682	0.669	0.668	0.655	0.679	0.553	0.58	0.535	0.557	0.545	0.538	0.541	0.685	0.537	0.553	0.579	0.501	0.556	0.548	0.571	0.569	0.553	0.541	0.543	0.55	0.519	0.108	0.103	0.103	0.108	0.107	0.105
1 day, 22:15:03	0.706	0.69	0.7	0.682	0.694	0.658	0.618	0.71	0.672	0.681	0.678	0.677	0.671	0.632	0.719	0.708	0.677	0.67	0.664	0.652	0.674	0.551	0.578	0.538	0.557	0.541	0.538	0.54	0.685	0.538	0.551	0.58	0.503	0.554	0.548	0.57	0.569	0.553	0.541	0.543	0.547	0.519	0.108	0.103	0.103	0.107	0.107	0.105
1 day, 22:30:03	0.706	0.689	0.699	0.68	0.696	0.659	0.617	0.71	0.672	0.684	0.681	0.679	0.669	0.632	0.716	0.709	0.679	0.669	0.666	0.651	0.677	0.551	0.576	0.535	0.558	0.544	0.539	0.536	0.682	0.535	0.55	0.58	0.505	0.554	0.546	0.568	0.568	0.551	0.54	0.543	0.549	0.518	0.108	0.103	0.103	0.108	0.108	0.105
1 day, 22:45:03	0.704	0.691	0.697	0.68	0.693	0.657	0.617	0.708	0.67	0.68	0.674	0.675	0.67	0.631	0.714	0.708	0.676	0.67	0.666	0.651	0.676	0.551	0.577	0.536	0.558	0.541	0.54	0.538	0.682	0.537	0.554	0.579	0.502	0.558	0.547	0.571	0.568	0.553	0.541	0.546	0.55	0.518	0.108	0.103	0.103	0.108	0.107	0.105
1 day, 23:00:03	0.705	0.687	0.697	0.678	0.693	0.658	0.616	0.707	0.671	0.684	0.677	0.674	0.671	0.632	0.713	0.707	0.674	0.671	0.664	0.653	0.675	0.545	0.574	0.535	0.553	0.541	0.537	0.537	0.683	0.535	0.549	0.578	0.503	0.552	0.546	0.568	0.565	0.552	0.539	0.544	0.546	0.515	0.107	0.103	0.103	0.108	0.107	0.105
1 day, 23:15:03	0.696	0.679	0.696	0.67	0.688	0.654	0.61	0.708	0.666	0.686	0.674	0.674	0.666	0.629	0.715	0.711	0.676	0.663	0.661	0.649	0.674	0.544	0.572	0.532	0.55	0.537	0.534	0.534	0.678	0.531	0.548	0.575	0.498	0.551	0.543	0.563	0.562	0.548	0.536	0.539	0.543	0.514	0.108	0.103	0.103	0.108	0.107	0.105
1 day, 23:30:03	0.695	0.683	0.692	0.673	0.685	0.65	0.606	0.702	0.664	0.682	0.669	0.67	0.662	0.623	0.71	0.706	0.673	0.664	0.657	0.646	0.671	0.547	0.576	0.529	0.551	0.535	0.535	0.533	0.678	0.532	0.545	0.573	0.494	0.551	0.542	0.566	0.562	0.545	0.531	0.537	0.545	0.511	0.108	0.103	0.104	0.108	0.107	0.105
1 day, 23:45:03	0.694	0.681	0.693	0.674	0.688	0.65	0.607	0.704	0.663	0.682	0.669	0.67	0.661	0.625	0.708	0.706	0.674	0.665	0.657	0.644	0.67	0.547	0.572	0.532	0.551	0.537	0.536	0.532	0.68	0.533	0.548	0.574	0.5	0.553	0.543	0.562	0.564	0.548	0.535	0.541	0.545	0.514	0.108	0.103	0.103	0.108	0.107	0.105
2 days, 0:00:03	0.691	0.681	0.691	0.672	0.687	0.65	0.606	0.703	0.663	0.683	0.671	0.671	0.663	0.623	0.709	0.703	0.676	0.663	0.659	0.644	0.67	0.543	0.576	0.53	0.553	0.537	0.533	0.532	0.678	0.531	0.547	0.576	0.498	0.553	0.541	0.562	0.562	0.546	0.536	0.54	0.544	0.514	0.107	0.103	0.103	0.107	0.107	0.105
Read 5:485/20,528/20
Time	synV R0							synV R1							synV R2							synV R3							synV R4							synV R5							blank
00:00:00	276	264	209	234	252	254	260	324	326	347	364	361	348	343	341	310	342	352	359	345	345	421	410	386	410	443	448	440	512	511	542	485	488	521	534	311	361	321	375	396	420	407	120	125	128	127	119	131
00:15:04	281	267	209	238	254	257	263	328	331	353	370	365	352	348	346	307	348	356	365	349	349	429	415	391	416	451	453	448	514	522	552	498	501	532	546	318	370	323	383	404	428	417	122	128	129	126	117	130
00:30:04	286	273	212	243	260	264	270	335	338	360	378	375	356	356	354	306	356	364	372	356	357	439	427	404	427	460	465	461	523	541	564	512	516	548	560	329	380	329	393	414	440	428	123	125	129	127	117	127
00:45:04	293	281	215	249	265	269	276	341	345	366	386	381	362	363	363	312	362	372	382	365	364	452	437	411	441	471	476	469	533	556	581	530	529	561	575	338	388	337	401	426	449	440	122	125	128	125	115	128
01:00:04	304	289	221	254	274	278	285	351	353	377	397	392	369	376	374	321	371	383	394	375	375	466	449	427	452	487	493	484	550	578	597	552	551	584	597	348	403	347	415	439	467	453	123	125	128	127	118	128
01:15:04	312	298	228	263	283	287	296	362	364	386	407	405	375	385	387	332	382	393	404	385	387	479	462	440	467	503	506	501	571	596	622	572	568	606	619	363	412	357	428	453	478	470	124	125	128	128	114	128
01:30:03	325	306	232	268	291	294	303	370	372	397	419	416	384	395	397	340	392	406	416	396	399	495	477	453	483	518	521	513	588	619	637	592	590	625	638	373	427	364	439	466	494	484	120	122	123	125	112	125
01:45:03	334	316	241	278	300	304	314	380	385	409	432	430	394	407	408	347	405	416	429	410	410	511	490	468	497	533	538	531	608	639	660	614	610	645	659	389	441	376	454	481	512	497	121	123	128	125	113	127
02:00:03	351	330	247	288	315	321	328	396	399	425	450	446	408	425	428	362	423	436	445	428	429	532	511	487	521	553	561	554	638	674	688	642	640	676	689	411	458	391	473	504	534	521	123	125	126	127	114	128
02:15:03	363	345	255	300	324	331	341	411	412	439	462	460	423	439	442	372	438	450	460	443	443	548	526	503	541	575	580	573	665	699	714	669	663	698	716	423	476	405	490	524	550	539	122	123	126	124	113	125
02:30:04	379	360	265	310	337	346	357	427	426	456	480	480	440	457	460	386	456	466	475	459	460	571	549	525	561	594	601	593	693	726	743	694	688	727	742	442	494	417	508	543	574	560	124	123	127	126	114	126
02:45:04	391	373	272	322	351	360	370	439	442	470	495	495	451	473	474	397	472	481	493	476	480	591	568	542	584	617	623	617	728	763	773	725	718	759	774	461	513	432	527	561	594	579	119	120	123	122	110	123
03:00:04	412	386	284	335	367	378	390	458	457	489	517	516	472	494	500	415	492	502	512	495	500	620	594	568	608	643	648	646	766	801	811	766	754	796	812	481	534	454	552	585	616	602	121	121	123	123	114	123
03:15:04	433	415	295	351	382	394	409	473	473	507	538	538	492	515	517	434	512	525	533	518	522	643	619	592	634	668	677	668	805	836	847	803	793	834	845	503	556	471	570	610	642	629	121	122	125	125	113	126
03:30:03	456	429	309	363	399	413	430	495	494	525	559	564	513	540	542	455	536	548	557	542	547	675	647	620	665	700	704	700	843	878	882	837	831	870	888	526	582	489	597	641	674	660	121	122	124	124	114	125
03:45:03	474	445	320	379	418	437	452	517	516	549	582	586	536	564	568	473	562	573	581	568	572	704	676	646	698	730	740	736	884	915	918	876	869	914	928	552	608	512	622	670	704	692	121	123	126	124	110	126
04:00:03	501	470	335	400	441	461	478	540	536	576	609	610	560	592	599	493	590	599	607	591	603	740	709	684	736	766	777	770	921	955	961	917	910	957	969	580	641	537	653	702	740	723	122	122	127	123	113	125
04:15:03	531	495	351	416	464	488	513	567	564	599	637	639	590	619	625	519	620	628	635	625	635	776	744	717	769	803	811	809	968	1002	1002	957	952	997	1017	611	671	559	684	735	775	760	122	122	126	123	111	125
04:30:04	562	527	370	438	492	518	542	595	589	633	672	676	619	655	658	543	653	665	671	656	671	816	788	756	805	843	848	845	1012	1050	1048	1008	998	1047	1063	645	708	592	718	772	814	795	121	123	126	122	113	123
04:45:04	596	559	389	462	523	551	577	624	616	664	707	713	656	692	696	573	690	700	710	701	707	854	826	793	850	876	890	892	1052	1091	1087	1053	1046	1093	1113	676	748	624	753	808	850	833	122	121	124	124	111	125
05:00:03	630	593	407	491	553	585	617	652	650	697	745	753	697	733	737	604	729	741	747	734	752	896	864	830	889	919	933	933	1104	1138	1130	1097	1090	1140	1159	710	785	655	788	845	892	875	121	118	124	123	111	124
05:15:03	671	631	431	521	589	628	655	690	686	742	787	793	736	774	778	638	774	778	789	776	795	937	902	868	936	964	979	980	1150	1189	1179	1147	1139	1189	1207	745	823	690	827	890	936	919	122	121	124	123	111	125
05:30:03	711	668	462	555	630	668	699	730	727	785	834	841	783	824	831	679	819	827	838	828	845	985	951	916	984	1015	1025	1032	1209	1242	1233	1198	1189	1241	1260	787	865	729	873	939	985	964	121	121	124	123	112	125
05:45:03	753	711	491	591	665	707	743	779	770	831	875	884	828	870	879	722	866	873	881	875	895	1025	995	955	1027	1057	1071	1074	1264	1289	1280	1247	1242	1299	1319	824	906	763	912	981	1028	1009	122	124	126	125	113	127
06:00:03	805	755	524	626	710	756	795	820	811	873	928	940	885	925	930	761	915	925	933	926	950	1068	1039	998	1077	1104	1117	1130	1315	1343	1330	1297	1293	1353	1367	863	953	801	953	1027	1077	1053	123	123	126	124	114	126
06:15:04	857	803	554	666	754	806	850	867	853	925	979	993	933	979	984	813	975	987	985	981	1007	1116	1089	1049	1126	1155	1169	1181	1377	1406	1381	1354	1346	1402	1427	905	994	843	994	1072	1124	1105	120	122	123	123	113	125
06:30:04	909	852	589	708	803	854	902	922	908	977	1031	1054	984	1034	1039	859	1025	1034	1042	1036	1066	1166	1135	1097	1178	1205	1212	1234	1438	1454	1433	1408	1399	1454	1468	944	1039	884	1045	1122	1174	1156	122	123	126	124	114	127
06:45:03	968	906	623	750	853	911	957	974	952	1030	1094	1109	1044	1092	1096	906	1083	1092	1111	1094	1123	1217	1187	1139	1225	1250	1259	1282	1504	1517	1492	1469	1451	1503	1527	985	1087	926	1089	1174	1223	1202	121	121	124	124	112	126
07:00:03	1031	970	669	802	916	973	1025	1036	1010	1090	1166	1172	1113	1161	1167	963	1147	1159	1175	1162	1196	1267	1236	1189	1280	1306	1318	1338	1589	1593	1567	1545	1518	1569	1599	1033	1143	969	1141	1227	1280	1253	121	122	124	124	113	126
07:15:04	1101	1030	709	856	978	1029	1093	1100	1068	1152	1228	1243	1181	1234	1234	1015	1216	1229	1248	1233	1269	1320	1289	1239	1336	1352	1365	1386	1673	1665	1638	1613	1587	1641	1674	1076	1189	1015	1186	1273	1327	1301	119	120	123	124	111	124
07:30:04	1179	1092	756	911	1040	1101	1168	1162	1129	1219	1302	1310	1248	1300	1315	1077	1290	1301	1319	1301	1346	1375	1335	1289	1389	1403	1419	1446	1758	1738	1712	1688	1665	1710	1753	1119	1237	1059	1222	1308	1373	1354	122	122	125	124	114	125
07:45:03	1261	1171	810	973	1115	1178	1248	1234	1204	1297	1382	1389	1321	1380	1401	1151	1375	1384	1407	1382	1427	1445	1400	1345	1454	1467	1484	1512	1866	1838	1803	1803	1759	1801	1870	1168	1299	1107	1276	1368	1434	1411	121	122	126	123	113	126
08:00:03	1351	1242	864	1033	1190	1253	1325	1312	1272	1372	1461	1487	1405	1460	1488	1230	1456	1464	1486	1465	1510	1509	1480	1423	1524	1535	1553	1589	1984	1965	1902	1904	1859	1902	1981	1221	1361	1161	1331	1433	1503	1480	119	122	122	123	112	123
08:15:03	1436	1327	919	1104	1270	1334	1413	1383	1346	1451	1550	1578	1493	1543	1575	1300	1544	1552	1571	1551	1598	1584	1559	1497	1602	1610	1629	1667	2112	2081	2018	2018	1955	2009	2085	1284	1425	1209	1399	1502	1581	1558	120	119	122	124	112	125
08:30:04	1531	1415	981	1179	1355	1424	1503	1468	1422	1546	1640	1671	1584	1638	1674	1376	1650	1651	1667	1643	1699	1662	1640	1576	1677	1695	1710	1761	2233	2210	2140	2139	2075	2121	2216	1351	1495	1262	1468	1587	1659	1647	119	123	125	125	113	126
08:45:03	1621	1501	1053	1256	1447	1514	1622	1559	1508	1638	1737	1770	1682	1735	1773	1467	1763	1749	1765	1731	1803	1760	1725	1661	1769	1774	1799	1846	2378	2336	2307	2261	2187	2232	2331	1427	1576	1320	1544	1667	1749	1725	120	122	124	125	112	125
09:00:03	1725	1599	1135	1352	1536	1640	1728	1654	1601	1744	1842	1879	1793	1837	1880	1554	1871	1851	1873	1840	1915	1877	1822	1754	1866	1874	1894	1949	2525	2471	2456	2405	2313	2358	2472	1505	1667	1388	1628	1764	1849	1828	122	124	127	126	115	127
09:15:03	1819	1719	1218	1449	1635	1730	1824	1745	1695	1852	1946	1985	1914	1938	1983	1647	1973	1955	1971	1936	2020	1978	1915	1844	1964	1970	2001	2054	2670	2586	2586	2531	2435	2487	2599	1581	1750	1451	1718	1861	1946	1925	122	121	124	124	113	125
09:30:03	1938	1826	1299	1543	1740	1844	1942	1859	1798	1965	2060	2098	2036	2049	2104	1751	2083	2069	2090	2053	2143	2091	2032	1955	2083	2089	2121	2173	2816	2736	2722	2670	2569	2625	2752	1682	1875	1533	1844	1966	2056	2045	123	123	126	125	114	126
09:45:04	2049	1935	1387	1646	1850	1947	2052	1969	1910	2068	2176	2214	2149	2165	2218	1861	2203	2184	2195	2167	2258	2211	2142	2072	2197	2201	2234	2294	2968	2884	2863	2818	2697	2761	2889	1787	1979	1616	1941	2075	2168	2168	120	121	124	124	113	126
10:00:03	2163	2044	1481	1752	1960	2064	2172	2080	2047	2191	2294	2340	2273	2286	2344	1977	2325	2308	2326	2327	2392	2341	2255	2206	2320	2324	2374	2415	3133	3030	3005	2965	2838	2916	3038	1891	2092	1701	2052	2185	2285	2295	123	122	124	125	115	128
10:15:03	2277	2159	1579	1863	2071	2175	2291	2199	2161	2308	2425	2467	2394	2408	2469	2094	2451	2432	2446	2445	2524	2469	2394	2331	2447	2448	2507	2546	3298	3171	3151	3116	2981	3066	3200	2010	2206	1792	2172	2309	2414	2421	122	124	126	127	115	127
10:30:03	2395	2272	1681	1966	2188	2292	2406	2327	2271	2435	2544	2587	2529	2537	2595	2223	2580	2560	2571	2573	2653	2612	2533	2465	2587	2581	2642	2679	3481	3311	3315	3266	3181	3221	3367	2125	2326	1887	2284	2429	2577	2576	123	124	125	126	116	126
10:45:03	2514	2390	1783	2077	2307	2410	2531	2452	2397	2567	2684	2731	2670	2712	2728	2333	2710	2698	2702	2697	2811	2737	2670	2590	2718	2722	2781	2862	3665	3476	3458	3421	3333	3378	3544	2261	2449	1988	2419	2556	2710	2707	123	124	126	126	114	127
11:00:03	2639	2506	1885	2193	2421	2525	2653	2576	2521	2689	2816	2866	2812	2860	2865	2465	2848	2826	2830	2835	2957	2885	2814	2726	2887	2905	2974	2997	3837	3617	3604	3593	3491	3563	3722	2388	2576	2099	2546	2687	2852	2830	121	121	122	124	113	124
11:15:03	2758	2629	1995	2306	2540	2652	2775	2713	2645	2827	2954	3015	2951	2997	3005	2597	2984	2971	2972	2983	3106	3017	2961	2852	3016	3062	3124	3148	4010	3773	3764	3749	3627	3720	3882	2509	2701	2204	2666	2856	2995	2967	122	123	125	126	113	126
11:30:03	2895	2759	2113	2433	2675	2778	2904	2858	2792	2975	3114	3163	3109	3151	3147	2736	3130	3129	3130	3137	3266	3172	3116	2991	3157	3225	3271	3303	4194	3917	3920	3922	3768	3888	4051	2658	2833	2328	2789	3000	3141	3108	125	124	127	128	117	128
11:45:03	3024	2875	2224	2538	2792	2895	3028	2991	2918	3120	3251	3303	3262	3302	3299	2878	3281	3274	3274	3287	3427	3323	3279	3123	3307	3369	3408	3443	4351	4059	4063	4077	3894	4023	4209	2779	2969	2446	2915	3146	3286	3241	123	124	128	129	116	129
12:00:04	3152	3011	2332	2674	2926	3031	3159	3141	3078	3266	3413	3468	3415	3459	3445	3027	3430	3416	3428	3440	3582	3466	3441	3264	3451	3517	3546	3574	4506	4200	4211	4236	4050	4180	4366	2914	3101	2575	3049	3295	3431	3390	121	123	124	124	114	126
12:15:04	3280	3130	2451	2784	3041	3152	3273	3287	3209	3422	3552	3600	3561	3586	3601	3177	3563	3563	3569	3569	3714	3608	3594	3398	3582	3633	3678	3702	4644	4332	4337	4370	4164	4311	4490	3047	3226	2688	3172	3432	3554	3511	118	121	123	123	112	125
12:30:03	3401	3253	2562	2904	3166	3271	3397	3434	3356	3562	3681	3734	3692	3719	3714	3317	3674	3675	3698	3711	3853	3724	3753	3528	3716	3774	3793	3830	4770	4431	4459	4486	4269	4434	4614	3174	3351	2806	3312	3561	3684	3649	122	124	126	126	117	128
12:45:04	3527	3380	2679	3035	3306	3401	3527	3593	3507	3697	3823	3864	3826	3847	3859	3466	3807	3813	3814	3835	3979	3871	3916	3666	3846	3918	3929	3954	4931	4555	4575	4612	4391	4549	4747	3314	3485	2930	3453	3696	3824	3784	119	120	123	124	115	125
13:00:04	3669	3504	2803	3145	3426	3524	3650	3737	3642	3821	3953	3991	3959	3982	3992	3606	3924	3945	3946	3951	4115	3999	4069	3802	3981	4050	4053	4089	5079	4669	4697	4735	4497	4672	4877	3444	3618	3045	3590	3831	3954	3917	120	122	125	124	115	127
13:15:04	3793	3634	2926	3269	3549	3650	3778	3873	3763	3954	4091	4133	4091	4117	4117	3724	4053	4054	4073	4086	4257	4120	4198	3920	4105	4178	4180	4209	5239	4779	4810	4875	4602	4806	5015	3566	3745	3215	3718	3957	4079	4029	117	121	124	124	115	126
13:30:04	3905	3744	3034	3396	3671	3763	3901	3982	3882	4067	4216	4260	4221	4250	4240	3832	4182	4186	4185	4207	4399	4235	4316	4033	4219	4282	4303	4327	5387	4879	4915	4998	4694	4911	5123	3683	3867	3333	3835	4073	4190	4128	120	120	124	124	117	126
13:45:04	4059	3887	3178	3532	3808	3911	4034	4151	4030	4226	4371	4408	4383	4397	4398	3991	4333	4344	4350	4351	4559	4391	4464	4187	4364	4426	4443	4461	5572	5037	5046	5157	4846	5057	5270	3827	4014	3478	3987	4201	4313	4249	117	120	123	123	114	125
14:00:04	4185	4019	3306	3665	3942	4035	4160	4300	4167	4373	4528	4562	4530	4548	4544	4129	4477	4491	4492	4510	4705	4495	4578	4299	4483	4566	4565	4579	5721	5157	5179	5308	4967	5201	5402	3966	4141	3606	4114	4327	4431	4363	116	120	125	125	114	125
14:15:04	4306	4143	3425	3792	4069	4155	4284	4436	4303	4501	4665	4696	4673	4684	4690	4272	4619	4619	4629	4640	4860	4620	4704	4412	4578	4671	4658	4693	5886	5278	5299	5437	5085	5304	5534	4096	4249	3737	4213	4429	4548	4471	119	119	124	124	116	126
14:30:04	4424	4263	3543	3915	4197	4282	4398	4579	4445	4654	4807	4842	4819	4843	4837	4415	4749	4776	4778	4779	5020	4719	4832	4517	4700	4784	4773	4786	6043	5391	5422	5572	5207	5434	5676	4209	4364	3869	4329	4549	4664	4583	117	119	125	125	116	127
14:45:04	4546	4372	3675	4033	4318	4390	4506	4714	4580	4803	4944	4985	4964	4969	4978	4549	4896	4918	4923	4928	5178	4828	4959	4626	4814	4909	4890	4915	6179	5504	5538	5701	5310	5559	5794	4323	4471	3981	4438	4660	4777	4701	117	117	122	123	115	124
15:00:04	4655	4497	3800	4172	4451	4516	4620	4869	4731	4939	5106	5126	5111	5128	5144	4700	5052	5068	5056	5073	5339	4964	5104	4750	4955	5038	5004	5056	6350	5618	5683	5832	5433	5679	5917	4447	4591	4116	4535	4793	4889	4833	116	119	123	123	116	124
15:15:04	4787	4602	3925	4287	4562	4626	4735	5026	4872	5081	5249	5268	5266	5267	5285	4855	5188	5229	5214	5230	5487	5093	5223	4872	5067	5159	5130	5166	6478	5733	5779	5965	5550	5806	6045	4554	4709	4228	4654	4906	5015	4952	118	120	124	124	118	124
15:30:04	4882	4720	4048	4405	4668	4725	4832	5170	5009	5214	5397	5408	5399	5406	5416	4991	5319	5364	5359	5368	5640	5213	5339	4985	5177	5292	5251	5301	6610	5854	5883	6096	5649	5922	6157	4670	4816	4317	4765	5018	5139	5045	116	115	121	121	113	123
15:45:04	4995	4824	4173	4532	4795	4844	4936	5318	5147	5369	5543	5554	5556	5549	5580	5149	5479	5515	5508	5513	5810	5329	5472	5104	5284	5410	5371	5421	6762	5973	6024	6231	5778	6044	6276	4787	4945	4431	4879	5136	5251	5174	117	119	122	122	118	124
16:00:04	5103	4920	4300	4633	4899	4940	5038	5466	5286	5508	5688	5693	5704	5692	5723	5288	5619	5656	5652	5671	5953	5448	5623	5242	5410	5524	5472	5542	6866	6073	6136	6353	5882	6153	6397	4897	5061	4545	4996	5260	5355	5282	116	118	123	121	117	125
16:15:04	5213	5036	4414	4745	5005	5041	5141	5620	5443	5658	5827	5836	5849	5844	5883	5448	5758	5800	5811	5813	6125	5558	5741	5348	5540	5644	5590	5661	7016	6184	6270	6498	5990	6272	6522	5027	5192	4659	5107	5373	5478	5387	115	115	119	120	114	123
16:30:04	5306	5125	4514	4859	5113	5147	5229	5748	5571	5785	5972	5970	5987	5978	6032	5593	5906	5942	5947	5965	6284	5669	5888	5466	5669	5746	5695	5759	7129	6253	6367	6596	6112	6390	6621	5125	5298	4790	5219	5502	5574	5487	116	116	120	118	116	122
16:45:04	5385	5229	4629	4958	5221	5231	5295	5903	5704	5921	6101	6108	6120	6095	6162	5744	6029	6088	6082	6088	6420	5775	5986	5566	5765	5855	5807	5854	7249	6359	6434	6690	6197	6478	6717	5233	5408	4895	5325	5590	5672	5581	115	116	120	118	114	120
17:00:03	5440	5302	4732	5053	5315	5317	5336	6045	5833	6068	6242	6252	6254	6237	6309	5896	6166	6234	6239	6245	6578	5891	6109	5664	5877	5979	5933	5986	7372	6436	6516	6782	6298	6604	6835	5348	5522	5018	5421	5704	5789	5720	115	115	121	120	117	123
17:15:04	5387	5349	4844	5160	5411	5382	5174	6181	5971	6181	6379	6377	6396	6373	6460	6042	6300	6367	6372	6381	6714	5986	6210	5768	5975	6095	6022	6093	7485	6523	6603	6864	6407	6712	6932	5445	5625	5133	5512	5801	5896	5815	113	115	119	117	115	119
17:30:04	4967	5234	4939	5254	5488	5335	4655	6306	6092	6313	6496	6500	6531	6493	6580	6175	6422	6490	6491	6504	6846	6083	6302	5869	6079	6225	6165	6247	7605	6593	6688	6940	6461	6817	7015	5540	5731	5229	5614	5925	5997	5923	114	117	118	118	117	123
17:45:04	4599	4757	5053	5350	5528	4935	4444	6469	6230	6451	6621	6636	6667	6625	6718	6322	6546	6621	6639	6642	6977	6178	6409	5976	6197	6380	6283	6368	7737	6686	6758	7052	6514	6899	7099	5656	5836	5337	5745	6035	6091	6003	114	116	118	118	114	120
18:00:04	4535	4500	5156	5421	5382	4546	4429	6603	6384	6578	6765	6766	6799	6743	6852	6469	6666	6743	6765	6778	7114	6289	6507	6082	6296	6501	6377	6496	7889	6776	6873	7164	6596	6991	7187	5777	5942	5471	5878	6158	6205	6114	112	114	117	116	115	120
18:15:04	4520	4440	5230	5403	4839	4477	4421	6733	6486	6698	6868	6870	6914	6840	6976	6597	6766	6867	6876	6896	7209	6367	6603	6182	6390	6601	6412	6598	7974	6832	6926	7254	6635	7061	7272	5869	6031	5580	5980	6248	6280	6203	115	115	117	118	114	121
18:30:04	4521	4439	5315	5110	4621	4466	4428	6852	6601	6805	6987	6969	7010	6938	7077	6711	6853	6955	6975	7000	7306	6457	6693	6290	6486	6628	6469	6666	8096	6897	7010	7355	6710	7141	7353	5967	6138	5685	6063	6330	6365	6282	114	115	117	118	115	123
18:45:03	4526	4423	5338	4612	4563	4462	4438	6954	6704	6911	7068	7042	7113	7025	7129	6811	6908	7024	7036	7066	7354	6525	6766	6332	6564	6657	6533	6673	8181	6959	7074	7429	6793	7213	7437	6065	6206	5772	6097	6387	6435	6354	113	115	116	119	113	121
19:00:04	4539	4430	5217	4497	4549	4470	4452	7039	6800	6989	7133	7108	7185	7081	7192	6898	6912	7057	7107	7122	7361	6588	6837	6410	6640	6719	6608	6755	8231	7009	7148	7506	6871	7287	7509	6146	6284	5852	6128	6453	6516	6451	115	113	117	117	113	120
19:15:04	4584	4481	4758	4490	4584	4506	4494	7194	6923	7107	7246	7235	7284	7178	7214	7008	6864	7059	7148	7166	7257	6678	6950	6523	6746	6856	6737	6841	8310	7116	7251	7610	6966	7418	7637	6295	6386	5987	6221	6556	6636	6557	115	116	117	118	113	122
19:30:04	4633	4533	4558	4597	4651	4580	4665	7320	7057	7291	7568	7357	7432	7489	7121	7106	6667	6954	7128	7131	6980	6799	7097	6721	7037	7006	6909	7091	8299	7230	7480	7922	7132	7594	7975	6416	6507	6230	6477	6695	6780	6946	116	117	120	122	117	125
19:45:04	4595	4487	4424	4475	4599	4528	4499	7307	7033	7196	7249	7229	7305	7117	6645	7030	6096	6377	6700	6660	6416	6796	7090	6638	6866	6986	6870	6989	7950	7202	7336	7657	7084	7537	7731	6412	6516	6145	6360	6675	6746	6699	114	113	117	117	112	121
20:00:04	4620	4503	4396	4493	4617	4538	4517	7355	7085	7237	7153	7172	7213	6941	6312	6874	5965	6089	6278	6278	6321	6861	7192	6700	6929	7076	6952	7086	7493	7253	7399	7634	7130	7597	7765	6504	6575	6219	6449	6747	6814	6781	114	113	117	115	110	119
20:15:04	4644	4537	4413	4532	4656	4570	4544	7405	7145	7195	6895	6935	6966	6539	6287	6473	6007	6077	6164	6196	6396	6944	7283	6812	7016	7192	7032	7191	7184	7292	7463	7505	7229	7696	7781	6601	6666	6335	6535	6876	6927	6875	114	113	116	117	109	119
20:30:04	4618	4506	4390	4505	4626	4553	4508	7294	7029	6910	6327	6393	6408	6046	6277	6097	6002	6086	6144	6177	6415	6961	7306	6826	7039	7196	7054	7218	7101	7231	7420	7093	7192	7636	7592	6619	6696	6343	6549	6901	6927	6879	111	112	114	113	108	117
20:45:04	4643	4527	4420	4548	4659	4560	4527	7101	6880	6487	6063	6093	6106	5960	6343	6065	6075	6154	6222	6252	6498	7038	7380	6898	7130	7289	7160	7305	7242	7209	7407	6641	7189	7634	7325	6715	6795	6444	6646	6966	7011	6951	110	111	114	114	107	117
21:00:04	4647	4541	4438	4570	4681	4586	4539	6601	6464	6073	6041	6067	6082	6007	6407	6116	6133	6224	6266	6315	6571	7134	7451	6979	7212	7379	7212	7382	7394	7032	7294	6404	7151	7517	6852	6823	6867	6541	6719	7067	7112	7045	113	113	115	115	109	119
21:15:04	4659	4551	4470	4592	4689	4595	4546	6211	6059	6007	6124	6138	6162	6091	6468	6190	6186	6274	6342	6376	6643	7214	7494	7069	7291	7452	7306	7465	7505	6677	7021	6372	6980	7190	6509	6895	6951	6617	6809	7142	7152	7086	111	111	114	115	107	119
21:30:04	4680	4569	4500	4615	4711	4613	4564	6162	5978	6068	6213	6236	6266	6185	6510	6258	6244	6321	6391	6439	6694	7271	7497	7140	7364	7496	7375	7511	7584	6269	6586	6381	6600	6730	6459	6995	7026	6715	6892	7221	7234	7120	113	113	115	116	109	119
21:45:04	4694	4585	4528	4638	4735	4636	4570	6212	6029	6161	6300	6318	6335	6239	6568	6326	6292	6373	6446	6482	6753	7347	7434	7194	7428	7531	7407	7526	7649	6094	6315	6405	6210	6475	6444	7099	7111	6813	6976	7274	7258	7095	111	112	114	115	107	119
22:00:04	4709	4598	4551	4643	4746	4646	4583	6313	6114	6238	6349	6374	6393	6288	6617	6395	6323	6421	6486	6522	6792	7402	7202	7244	7468	7477	7424	7466	7700	6100	6261	6460	6092	6451	6481	7177	7184	6921	7034	7264	7260	6965	114	114	115	115	109	119
22:15:03	4721	4615	4571	4669	4765	4650	4601	6397	6191	6307	6410	6419	6465	6341	6670	6451	6373	6462	6531	6569	6835	7389	6749	7230	7464	7278	7357	7251	7734	6132	6294	6502	6095	6470	6551	7251	7227	7018	7084	7196	7153	6640	112	113	116	115	109	120
22:30:04	4738	4623	4581	4685	4777	4669	4610	6457	6262	6355	6453	6482	6501	6379	6713	6519	6412	6500	6571	6603	6875	7332	6410	7165	7366	6902	7174	6832	7785	6183	6337	6554	6133	6518	6583	7304	7226	7103	7107	6955	6854	6183	112	113	115	115	109	118
22:45:04	4718	4599	4575	4658	4748	4647	4585	6488	6267	6348	6443	6462	6499	6366	6702	6514	6402	6486	6563	6584	6841	7060	6286	6896	7031	6441	6732	6418	7763	6171	6336	6531	6139	6508	6566	7237	7083	7097	6993	6456	6337	5960	110	113	115	115	108	119
23:00:04	4757	4628	4599	4698	4792	4675	4633	6571	6342	6440	6506	6533	6563	6446	6757	6574	6460	6545	6639	6663	6929	6675	6314	6535	6643	6381	6389	6388	7842	6253	6403	6610	6221	6590	6653	7210	6877	7220	6844	6171	6163	5988	113	115	118	114	109	122
23:15:04	4723	4606	4568	4670	4750	4645	4601	6536	6317	6389	6483	6500	6530	6395	6729	6533	6429	6526	6592	6629	6890	6275	6274	6140	6326	6313	6223	6333	7777	6214	6395	6569	6201	6573	6610	6888	6358	7205	6406	6060	6060	5954	110	111	115	114	107	117
23:30:04	4728	4606	4569	4660	4747	4653	4597	6578	6349	6405	6488	6510	6549	6413	6751	6587	6442	6533	6613	6640	6898	6198	6296	6054	6254	6314	6220	6349	7794	6264	6414	6567	6229	6593	6636	6463	6067	7173	6026	6064	6061	5996	111	113	114	115	108	117
23:45:04	4722	4601	4572	4671	4765	4649	4603	6587	6358	6423	6502	6521	6559	6421	6763	6600	6454	6550	6629	6656	6916	6208	6334	6056	6269	6364	6244	6388	7803	6273	6447	6606	6240	6611	6647	6167	6032	7084	5941	6096	6101	6022	112	110	114	114	107	117
1 day, 0:00:04	4727	4603	4577	4666	4753	4640	4583	6575	6367	6419	6507	6536	6557	6415	6752	6598	6449	6541	6618	6645	6910	6198	6345	6072	6288	6370	6249	6391	7806	6256	6438	6588	6240	6595	6618	6084	6012	6823	5937	6107	6123	6034	110	109	113	113	106	115
1 day, 0:15:03	4727	4597	4580	4660	4749	4654	4598	6611	6381	6439	6519	6528	6566	6430	6772	6632	6463	6563	6637	6660	6920	6266	6384	6113	6336	6403	6304	6430	7822	6272	6464	6611	6244	6607	6637	6107	6046	6393	5962	6153	6157	6069	109	111	115	113	106	117
1 day, 0:30:04	4692	4563	4522	4601	4699	4596	4535	6556	6319	6393	6440	6468	6489	6350	6710	6568	6398	6497	6569	6594	6843	6200	6327	6057	6284	6355	6255	6370	7747	6225	6398	6540	6179	6532	6568	6062	6018	6027	5928	6117	6118	5999	110	109	112	111	105	114
1 day, 0:45:04	4736	4614	4577	4674	4756	4656	4603	6621	6410	6455	6536	6558	6594	6444	6778	6666	6470	6577	6651	6682	6942	6311	6417	6161	6388	6444	6351	6464	7846	6292	6477	6619	6248	6640	6641	6180	6141	6053	6044	6206	6215	6087	112	111	113	112	106	115
1 day, 1:00:04	4750	4618	4591	4670	4758	4671	4607	6654	6415	6474	6550	6561	6601	6447	6812	6679	6499	6586	6669	6694	6928	6348	6445	6199	6420	6462	6386	6482	7858	6307	6479	6641	6270	6629	6647	6207	6185	6055	6092	6237	6245	6115	110	112	113	111	106	115
1 day, 1:15:04	4787	4655	4628	4709	4804	4708	4650	6713	6488	6551	6600	6639	6651	6519	6873	6747	6551	6652	6727	6766	7013	6404	6503	6264	6484	6544	6441	6541	7916	6361	6545	6675	6307	6691	6697	6270	6245	6142	6143	6292	6293	6170	108	110	111	111	104	115
1 day, 1:30:04	4822	4696	4664	4750	4837	4737	4670	6769	6534	6599	6647	6692	6705	6544	6916	6799	6611	6714	6785	6812	7034	6475	6547	6324	6532	6592	6488	6579	7971	6411	6594	6731	6365	6718	6748	6356	6303	6213	6220	6348	6347	6202	109	109	111	112	104	115
1 day, 1:45:04	4812	4676	4650	4738	4825	4726	4664	6744	6521	6572	6638	6666	6701	6539	6897	6791	6585	6691	6755	6797	7030	6466	6544	6320	6528	6575	6479	6582	7939	6390	6563	6700	6340	6689	6721	6325	6311	6218	6195	6346	6337	6203	111	111	113	112	104	115
1 day, 2:00:04	4819	4698	4662	4749	4842	4738	4676	6778	6562	6596	6650	6681	6719	6554	6928	6824	6609	6701	6781	6819	7045	6495	6570	6354	6568	6599	6504	6593	7951	6418	6590	6724	6349	6701	6735	6358	6348	6267	6249	6368	6356	6209	110	110	112	112	105	115
1 day, 2:15:04	4758	4628	4588	4680	4773	4663	4606	6683	6458	6506	6552	6597	6609	6450	6832	6708	6511	6609	6678	6712	6940	6403	6458	6254	6466	6496	6403	6484	7851	6320	6491	6614	6249	6588	6610	6279	6270	6194	6161	6265	6270	6089	108	109	112	111	104	113
1 day, 2:30:03	4842	4700	4664	4755	4825	4729	4679	6780	6553	6596	6671	6690	6705	6558	6945	6817	6607	6717	6779	6813	7051	6520	6564	6364	6561	6578	6476	6603	7965	6393	6586	6720	6318	6681	6713	6377	6359	6319	6247	6366	6333	6209	111	111	112	113	105	115
1 day, 2:45:03	4842	4710	4677	4770	4861	4752	4696	6808	6575	6625	6700	6725	6740	6577	6956	6838	6640	6740	6811	6856	7096	6526	6571	6378	6581	6629	6533	6609	7969	6396	6607	6721	6349	6712	6733	6400	6374	6353	6288	6387	6377	6219	109	111	114	113	107	116
1 day, 3:00:03	4843	4715	4670	4772	4854	4752	4694	6790	6581	6626	6698	6725	6736	6594	6980	6854	6648	6740	6806	6848	7075	6529	6581	6371	6574	6609	6515	6592	7998	6382	6588	6705	6330	6705	6699	6410	6382	6369	6273	6401	6375	6217	111	111	113	112	106	115
1 day, 3:15:03	4839	4697	4658	4752	4832	4744	4675	6785	6576	6597	6662	6676	6707	6541	6947	6841	6624	6720	6791	6838	7056	6511	6552	6362	6559	6573	6499	6559	7949	6372	6563	6674	6297	6662	6657	6363	6374	6335	6268	6351	6347	6189	109	109	112	111	104	113
1 day, 3:30:03	4847	4693	4658	4761	4848	4747	4693	6788	6567	6616	6669	6704	6717	6576	6965	6825	6633	6733	6813	6845	7084	6506	6538	6350	6569	6581	6506	6585	7970	6360	6546	6679	6305	6668	6675	6388	6362	6365	6281	6372	6354	6202	110	110	113	112	106	114
1 day, 3:45:03	4861	4710	4672	4769	4857	4758	4701	6799	6585	6624	6695	6733	6739	6575	6990	6860	6658	6747	6819	6854	7100	6530	6553	6377	6574	6598	6509	6587	7994	6358	6564	6697	6308	6669	6656	6408	6390	6409	6290	6375	6359	6200	109	112	112	110	104	113
1 day, 4:00:03	4834	4705	4650	4746	4838	4747	4679	6782	6559	6590	6683	6685	6711	6559	6958	6862	6643	6736	6819	6832	7074	6497	6528	6341	6548	6554	6492	6559	7955	6350	6531	6641	6279	6623	6641	6372	6362	6373	6260	6367	6331	6195	110	109	111	112	104	113
1 day, 4:15:03	4860	4706	4655	4758	4856	4754	4687	6792	6587	6621	6677	6721	6722	6582	6993	6866	6650	6747	6837	6849	7088	6489	6533	6347	6567	6571	6493	6555	7972	6347	6541	6655	6271	6645	6633	6376	6379	6389	6277	6361	6337	6183	109	109	112	111	104	113
1 day, 4:30:03	4876	4731	4677	4778	4870	4768	4703	6806	6584	6627	6709	6732	6730	6585	7016	6881	6686	6765	6846	6868	7108	6520	6530	6358	6586	6571	6485	6560	8003	6343	6548	6661	6275	6637	6636	6421	6396	6417	6280	6369	6331	6169	109	109	110	109	103	113
1 day, 4:45:03	4885	4740	4683	4794	4880	4785	4690	6823	6595	6629	6721	6749	6762	6596	7022	6921	6694	6787	6874	6872	7119	6517	6542	6369	6576	6562	6499	6555	8013	6358	6539	6660	6287	6648	6646	6414	6389	6422	6301	6379	6354	6187	109	109	111	110	103	112
1 day, 5:00:03	4904	4736	4696	4793	4888	4784	4704	6839	6604	6652	6731	6762	6767	6604	7054	6916	6722	6797	6896	6898	7135	6537	6523	6374	6573	6587	6495	6562	8040	6358	6550	6666	6293	6652	6651	6419	6412	6434	6311	6375	6358	6191	109	110	111	111	104	112
1 day, 5:15:03	4910	4747	4685	4805	4896	4797	4721	6832	6615	6657	6719	6765	6771	6598	7055	6963	6729	6816	6903	6903	7140	6528	6537	6370	6561	6560	6509	6551	8032	6369	6547	6662	6266	6652	6646	6422	6421	6425	6309	6386	6354	6178	108	110	111	112	105	113
1 day, 5:30:03	4905	4758	4700	4803	4897	4808	4724	6838	6624	6654	6724	6763	6777	6595	7069	6977	6733	6819	6896	6898	7120	6513	6532	6359	6557	6559	6486	6533	8056	6368	6565	6646	6281	6625	6631	6412	6420	6429	6291	6379	6346	6175	111	111	112	113	105	114
1 day, 5:45:03	4921	4773	4697	4817	4893	4806	4728	6862	6618	6670	6735	6789	6798	6599	7072	6964	6749	6821	6918	6914	7155	6515	6516	6360	6571	6544	6474	6528	8048	6346	6528	6664	6262	6614	6619	6422	6416	6440	6269	6359	6328	6171	109	111	113	111	104	115
1 day, 6:00:03	4895	4780	4695	4791	4883	4779	4698	6828	6649	6649	6695	6739	6753	6548	7056	7005	6724	6787	6877	6883	7096	6490	6519	6323	6524	6501	6429	6492	8036	6353	6495	6607	6221	6568	6574	6388	6410	6405	6256	6315	6300	6126	109	109	113	112	105	113
1 day, 6:15:03	4980	4814	4756	4867	4959	4870	4782	6927	6701	6731	6805	6850	6861	6669	7164	7050	6820	6907	6984	6999	7222	6567	6568	6417	6606	6581	6496	6575	8148	6367	6575	6682	6293	6649	6667	6447	6457	6472	6308	6398	6352	6213	110	111	112	113	104	115
1 day, 6:30:03	4986	4813	4759	4863	4957	4856	4777	6936	6710	6738	6796	6848	6859	6651	7169	7048	6830	6901	6975	6992	7193	6524	6560	6389	6601	6571	6501	6560	8171	6366	6561	6683	6283	6639	6654	6444	6435	6460	6311	6388	6363	6201	109	110	111	110	105	112
1 day, 6:45:03	4989	4830	4762	4871	4966	4867	4786	6919	6704	6735	6820	6858	6866	6669	7177	7059	6837	6907	6987	6998	7197	6535	6550	6387	6594	6561	6489	6536	8161	6348	6551	6681	6272	6628	6641	6442	6432	6468	6304	6373	6346	6189	109	111	112	111	103	112
1 day, 7:00:03	4979	4812	4755	4856	4952	4848	4766	6909	6691	6720	6764	6831	6843	6618	7164	7066	6817	6895	6969	6987	7163	6507	6532	6373	6563	6535	6436	6512	8148	6327	6533	6647	6238	6601	6610	6403	6419	6432	6262	6358	6310	6160	110	110	112	111	104	115
1 day, 7:15:03	4974	4836	4784	4867	4971	4869	4777	6959	6708	6769	6792	6845	6866	6667	7196	7093	6861	6913	6985	7028	7190	6512	6554	6395	6598	6575	6499	6550	8206	6364	6572	6696	6284	6667	6663	6442	6445	6464	6327	6408	6379	6207	110	111	112	112	105	113
1 day, 7:30:03	4987	4871	4845	4920	5061	4946	4867	6954	6743	6862	6857	6952	6992	6766	7228	7128	6971	6969	7105	7121	7301	6531	6591	6485	6642	6651	6581	6643	8236	6391	6653	6725	6378	6743	6742	6454	6488	6562	6346	6488	6472	6304	112	112	114	113	106	114
1 day, 7:45:03	5091	4953	4827	4919	5055	4966	4981	7132	6837	6820	6845	6953	6972	6992	7419	7236	6924	6986	7103	7139	7553	6821	6641	6433	6618	6653	6527	6849	8336	6404	6589	6707	6406	6699	6731	6522	6528	6488	6334	6567	6426	6266	110	110	113	111	105	115
1 day, 8:00:03	4931	4826	4740	4748	4952	4844	4756	6888	6684	6704	6665	6791	6809	6609	7152	7129	6785	6802	6957	6995	7143	6408	6537	6298	6482	6502	6437	6487	8060	6344	6454	6624	6223	6583	6601	6239	6429	6366	6265	6344	6316	6141	110	110	112	113	105	115
1 day, 8:15:03	4896	4764	4733	4792	4898	4778	4701	6844	6588	6668	6679	6709	6727	6521	7122	7030	6767	6795	6876	6916	7047	6407	6437	6277	6463	6425	6354	6397	8106	6241	6437	6554	6147	6510	6497	6321	6332	6361	6195	6264	6242	6072	107	108	110	110	103	112
1 day, 8:30:03	5056	4925	4887	4959	5074	4958	4880	7075	6813	6895	6901	6937	6974	6755	7355	7267	6994	7051	7119	7170	7316	6603	6635	6477	6660	6612	6558	6614	8364	6436	6622	6757	6343	6714	6730	6501	6502	6543	6373	6465	6429	6273	112	112	113	114	106	115
1 day, 8:45:03	4924	4875	4830	4877	4944	4817	4754	6889	6745	6804	6778	6761	6769	6579	7175	7220	6897	6924	6960	6975	7121	6426	6561	6373	6548	6446	6387	6423	8149	6368	6533	6659	6169	6557	6548	6320	6452	6448	6285	6306	6291	6095	108	110	110	111	103	112
1 day, 9:00:03	4951	4801	4773	4839	4936	4821	4738	6939	6641	6712	6720	6760	6768	6557	7192	7146	6813	6868	6964	6991	7103	6451	6493	6319	6499	6438	6428	6421	8183	6314	6466	6623	6186	6592	6537	6350	6400	6392	6243	6314	6335	6095	108	109	111	111	103	112
1 day, 9:15:03	4884	4871	4860	4922	5028	4921	4837	7004	6739	6841	6851	6866	6896	6685	7315	7234	6957	7006	7080	7125	7238	6508	6559	6411	6596	6531	6471	6523	8314	6328	6572	6687	6259	6622	6641	6422	6430	6470	6323	6402	6340	6201	110	110	113	111	106	114
1 day, 9:30:03	4948	4792	4776	4838	4927	4811	4719	6941	6638	6709	6752	6746	6753	6532	7180	7125	6800	6927	6955	6964	7080	6412	6500	6288	6534	6417	6356	6376	8190	6307	6458	6645	6147	6524	6510	6322	6392	6368	6275	6275	6291	6060	107	108	109	110	101	112
1 day, 9:45:03	5070	4918	4903	4967	5064	4966	4875	7090	6792	6882	6901	6922	6954	6735	7383	7312	6985	7055	7138	7186	7309	6546	6613	6432	6608	6575	6510	6552	8383	6374	6605	6732	6298	6677	6698	6452	6463	6506	6344	6439	6397	6255	110	110	111	111	104	113
1 day, 10:00:03	5101	4932	4919	4986	5092	4984	4890	7149	6824	6916	6940	6946	6992	6770	7417	7379	7021	7096	7184	7223	7350	6603	6637	6470	6639	6599	6539	6586	8449	6431	6643	6766	6324	6712	6741	6498	6502	6533	6366	6468	6422	6275	109	110	112	112	105	113
1 day, 10:15:03	5110	4933	4936	4981	5090	4985	4898	7156	6821	6922	6914	6950	6977	6768	7430	7374	7025	7099	7179	7231	7347	6558	6626	6435	6617	6574	6517	6576	8457	6411	6622	6754	6302	6675	6722	6484	6487	6502	6354	6445	6405	6267	111	112	114	114	106	116
1 day, 10:30:03	5071	4921	4895	4964	5058	4953	4870	7109	6797	6864	6867	6891	6914	6717	7362	7357	6958	7054	7149	7174	7299	6545	6596	6404	6574	6529	6477	6525	8397	6376	6575	6718	6264	6647	6684	6444	6459	6479	6310	6408	6375	6223	109	110	112	111	104	113
1 day, 10:45:03	5061	4916	4891	4965	5056	4947	4855	7115	6809	6852	6866	6879	6930	6688	7375	7370	6965	7056	7137	7167	7283	6528	6590	6385	6554	6511	6446	6496	8422	6371	6575	6702	6242	6638	6665	6423	6431	6457	6296	6384	6365	6197	110	111	112	111	105	113
1 day, 11:00:03	5102	4924	4950	5026	5118	5005	4920	7144	6828	6931	6931	6955	6976	6765	7404	7372	7049	7146	7233	7261	7369	6540	6613	6455	6639	6570	6535	6569	8471	6390	6639	6780	6299	6693	6741	6447	6471	6520	6376	6452	6420	6272	110	110	112	112	104	113
1 day, 11:15:03	5160	4992	4964	5045	5151	5031	4945	7189	6904	6951	6966	7014	7042	6773	7440	7443	7090	7175	7236	7254	7413	6616	6673	6494	6666	6620	6561	6622	8554	6442	6686	6807	6347	6753	6769	6535	6528	6569	6406	6502	6471	6310	110	112	113	114	106	113
1 day, 11:30:03	5165	5002	4979	5047	5150	5042	4952	7220	6912	6986	6985	7012	7057	6785	7473	7487	7115	7194	7287	7281	7431	6644	6709	6524	6686	6630	6595	6630	8587	6457	6705	6817	6368	6762	6791	6536	6554	6575	6420	6518	6479	6333	111	113	113	113	107	115
1 day, 11:45:03	5204	5022	4986	5062	5165	5062	4967	7257	6939	7008	7027	7004	7071	6808	7509	7528	7128	7239	7318	7347	7484	6640	6699	6510	6679	6625	6581	6617	8586	6463	6702	6824	6368	6758	6799	6543	6548	6555	6423	6512	6477	6334	111	111	113	113	105	113
1 day, 12:00:03	5205	5025	5004	5074	5187	5065	4972	7243	6951	7011	7023	7011	7068	6818	7496	7540	7159	7230	7328	7331	7492	6632	6701	6499	6687	6622	6582	6628	8620	6468	6717	6826	6374	6767	6797	6543	6554	6567	6427	6513	6495	6337	113	111	113	113	104	114
1 day, 12:15:03	5192	5038	4989	5082	5188	5073	4969	7248	6958	7011	7011	7024	7069	6812	7508	7537	7152	7243	7314	7337	7483	6651	6719	6514	6692	6630	6590	6640	8646	6479	6706	6831	6389	6782	6812	6555	6559	6575	6436	6542	6492	6347	111	110	113	114	105	114
1 day, 12:30:03	5206	5047	5009	5090	5202	5085	4981	7248	6962	7042	7022	7027	7084	6825	7522	7564	7168	7257	7328	7346	7518	6659	6716	6527	6709	6656	6614	6653	8639	6496	6699	6846	6393	6794	6844	6573	6566	6582	6435	6544	6521	6361	113	112	114	113	106	114
1 day, 12:45:03	5244	5084	5042	5136	5233	5100	5012	7297	7027	7076	7064	7092	7118	6858	7566	7619	7223	7312	7389	7388	7571	6704	6754	6553	6733	6668	6630	6671	8727	6523	6720	6884	6428	6827	6864	6608	6611	6611	6485	6570	6540	6379	110	111	112	112	106	113
1 day, 13:00:03	5237	5081	5043	5148	5261	5121	5026	7288	7028	7080	7063	7071	7108	6864	7586	7612	7217	7318	7388	7413	7564	6687	6768	6575	6731	6684	6647	6692	8744	6518	6740	6890	6428	6840	6877	6609	6608	6625	6487	6597	6568	6402	114	113	115	116	107	116
1 day, 13:15:03	5277	5112	5068	5164	5263	5123	5046	7315	7026	7119	7082	7118	7150	6893	7619	7661	7262	7350	7450	7424	7600	6707	6778	6582	6767	6695	6658	6695	8748	6543	6753	6899	6450	6850	6896	6615	6596	6635	6490	6602	6569	6428	111	111	113	113	104	112
1 day, 13:30:03	5262	5092	5071	5155	5254	5126	5037	7304	7019	7118	7062	7080	7126	6868	7617	7677	7258	7339	7398	7423	7590	6724	6771	6579	6753	6691	6668	6704	8783	6547	6741	6898	6423	6849	6906	6619	6615	6647	6506	6597	6559	6410	111	112	113	114	106	115
1 day, 13:45:03	5270	5093	5076	5158	5267	5139	5057	7343	7031	7140	7071	7072	7127	6873	7635	7702	7270	7345	7423	7436	7609	6739	6796	6597	6770	6716	6685	6729	8808	6568	6769	6915	6461	6862	6930	6651	6619	6664	6521	6647	6607	6440	111	113	113	113	104	115
1 day, 14:00:03	5281	5123	5099	5180	5275	5160	5057	7373	7062	7157	7089	7105	7154	6883	7673	7739	7309	7373	7449	7462	7643	6750	6822	6631	6795	6725	6687	6743	8832	6572	6791	6948	6484	6886	6955	6667	6641	6677	6545	6657	6610	6452	113	112	115	114	107	116
1 day, 14:15:03	5320	5157	5152	5227	5324	5187	5088	7392	7127	7197	7151	7157	7200	6944	7702	7767	7348	7440	7506	7506	7712	6782	6832	6650	6816	6760	6724	6762	8886	6580	6824	6985	6524	6919	6967	6693	6659	6696	6592	6684	6640	6490	110	111	113	114	105	114
1 day, 14:30:03	5242	5080	5071	5149	5257	5119	5031	7337	7006	7107	7041	7040	7101	6840	7605	7712	7240	7349	7399	7417	7588	6726	6768	6577	6738	6696	6653	6694	8814	6522	6753	6902	6435	6838	6921	6615	6597	6641	6511	6609	6572	6414	111	112	113	113	106	116
1 day, 14:45:03	5800	5094	5055	5149	5254	5118	5031	7329	7005	7121	7025	7042	7075	6836	7619	7732	7269	7326	7416	7418	7598	6699	6766	6547	6734	6681	6649	6684	8806	6525	6733	6901	6427	6825	6901	6606	6585	6619	6506	6599	6564	6411	113	113	114	114	105	115
1 day, 15:00:03	5802	5089	5065	5160	5252	5127	5035	7325	7007	7120	7025	7043	7090	6836	7623	7740	7260	7341	7417	7413	7591	6716	6760	6569	6723	6664	6642	6674	8831	6522	6723	6887	6431	6843	6906	6607	6602	6615	6526	6602	6572	6417	109	109	111	111	103	112
1 day, 15:15:03	5796	5081	5048	5150	5256	5122	5027	7330	6991	7102	7025	7018	7054	6821	7595	7753	7234	7344	7403	7423	7592	6701	6745	6549	6714	6672	6638	6666	8828	6508	6715	6884	6413	6831	6893	6597	6579	6608	6497	6601	6573	6403	112	112	113	113	105	114
1 day, 15:30:03	5832	5093	5067	5157	5255	5122	5030	7345	7000	7112	7028	7048	7088	6839	7628	7744	7273	7333	7407	7427	7595	6688	6743	6534	6732	6662	6641	6675	8827	6515	6720	6867	6418	6823	6897	6577	6575	6601	6493	6592	6574	6413	111	111	113	113	105	114
1 day, 15:45:03	5887	5092	5086	5166	5261	5130	5045	7349	6999	7118	7031	7045	7075	6845	7619	7774	7270	7350	7416	7435	7596	6707	6748	6566	6727	6681	6657	6681	8850	6519	6739	6895	6410	6841	6907	6593	6591	6620	6515	6614	6573	6415	109	111	110	112	102	113
1 day, 16:00:03	5918	5095	5071	5172	5266	5134	5043	7334	7014	7105	7040	7034	7074	6835	7619	7789	7267	7372	7421	7454	7612	6711	6751	6569	6728	6684	6659	6669	8847	6517	6752	6891	6418	6848	6941	6601	6586	6630	6518	6618	6596	6429	111	112	114	111	103	113
1 day, 16:15:03	5958	5096	5080	5170	5266	5136	5035	7337	6984	7103	7052	7046	7086	6837	7622	7786	7285	7363	7440	7464	7630	6707	6758	6571	6749	6690	6656	6696	8848	6527	6739	6894	6426	6856	6938	6602	6592	6619	6523	6620	6596	6429	110	111	111	113	103	112
1 day, 16:30:03	5980	5088	5091	5172	5273	5128	5049	7348	7027	7100	7044	7057	7089	6861	7633	7813	7275	7371	7442	7468	7634	6713	6753	6561	6737	6679	6661	6696	8861	6519	6737	6898	6419	6862	6932	6601	6599	6634	6525	6644	6597	6427	111	110	111	112	105	114
1 day, 16:45:03	6018	5100	5085	5174	5280	5136	5041	7344	7017	7121	7041	7046	7081	6869	7641	7831	7289	7369	7439	7486	7629	6700	6747	6557	6728	6668	6649	6663	8859	6512	6740	6881	6420	6835	6926	6603	6594	6624	6512	6622	6598	6428	110	111	112	113	104	113
1 day, 17:00:03	6071	5110	5089	5174	5278	5148	5055	7329	6999	7105	7047	7059	7095	6863	7641	7819	7305	7376	7456	7472	7653	6729	6757	6573	6757	6695	6660	6692	8865	6542	6746	6897	6430	6848	6939	6612	6604	6633	6524	6627	6602	6434	110	111	111	113	104	114
1 day, 17:15:03	6094	5103	5095	5163	5271	5138	5058	7335	7023	7111	7040	7044	7088	6868	7631	7841	7284	7378	7452	7464	7640	6709	6742	6551	6724	6676	6662	6679	8854	6520	6732	6886	6410	6853	6927	6598	6598	6609	6517	6625	6594	6422	110	110	113	112	104	114
1 day, 17:30:03	6123	5099	5087	5170	5284	5136	5052	7344	7019	7092	7062	7046	7109	6876	7642	7860	7287	7368	7437	7484	7644	6697	6736	6556	6740	6689	6671	6688	8868	6532	6741	6886	6434	6844	6942	6597	6583	6626	6519	6625	6610	6447	111	110	112	112	104	113
1 day, 17:45:03	6139	5098	5072	5167	5258	5120	5043	7306	7014	7081	7051	7050	7079	6860	7638	7830	7297	7372	7442	7471	7641	6708	6738	6556	6739	6685	6649	6674	8855	6526	6731	6901	6407	6837	6936	6587	6597	6610	6514	6608	6596	6428	110	112	112	112	103	113
1 day, 18:00:03	6202	5109	5106	5191	5283	5152	5079	7366	7063	7135	7071	7095	7123	6902	7693	7861	7323	7396	7476	7508	7675	6716	6734	6566	6746	6701	6686	6709	8883	6517	6759	6910	6440	6866	6955	6598	6610	6643	6546	6654	6619	6432	109	108	111	112	102	112
1 day, 18:15:03	6231	5090	5106	5178	5278	5152	5067	7361	7048	7114	7087	7076	7131	6897	7666	7890	7316	7404	7451	7507	7667	6717	6727	6552	6748	6701	6678	6697	8878	6528	6753	6899	6438	6858	6959	6594	6592	6619	6539	6642	6623	6448	109	112	112	112	104	112
1 day, 18:30:03	6239	5095	5100	5165	5276	5145	5055	7321	7006	7095	7072	7090	7113	6883	7669	7874	7330	7392	7470	7496	7667	6706	6743	6566	6761	6687	6667	6694	8867	6510	6735	6902	6410	6862	6943	6590	6590	6622	6528	6630	6597	6434	110	111	111	113	104	114
1 day, 18:45:03	6298	5117	5115	5183	5298	5155	5077	7333	7051	7131	7093	7111	7128	6897	7702	7885	7337	7407	7500	7527	7683	6726	6752	6581	6773	6696	6695	6707	8908	6527	6756	6913	6444	6872	6949	6611	6605	6640	6561	6654	6632	6442	110	111	113	113	104	114
1 day, 19:00:03	6335	5119	5120	5206	5308	5173	5071	7334	7045	7141	7099	7116	7149	6914	7730	7926	7370	7426	7485	7547	7687	6751	6764	6591	6759	6703	6695	6697	8936	6546	6765	6913	6423	6879	6967	6605	6621	6641	6557	6668	6648	6451	111	111	113	113	104	114
1 day, 19:15:03	6355	5126	5116	5206	5304	5169	5064	7353	7048	7124	7113	7097	7136	6920	7710	7917	7369	7425	7509	7547	7703	6751	6754	6580	6786	6720	6697	6720	8932	6549	6782	6926	6443	6883	6981	6629	6627	6649	6553	6661	6642	6470	109	109	111	111	102	113
1 day, 19:30:03	6376	5123	5115	5202	5307	5173	5075	7371	7071	7131	7130	7130	7145	6931	7716	7961	7355	7435	7513	7546	7700	6746	6740	6589	6772	6723	6718	6732	8906	6544	6779	6931	6434	6900	6985	6618	6625	6655	6562	6658	6666	6460	111	112	111	112	103	112
1 day, 19:45:03	6401	5129	5117	5208	5315	5175	5082	7359	7068	7144	7133	7126	7158	6929	7745	7951	7361	7443	7525	7552	7712	6751	6760	6594	6789	6718	6707	6725	8968	6559	6789	6924	6443	6880	6993	6618	6631	6658	6570	6677	6671	6462	110	109	111	110	102	112
1 day, 20:00:03	6455	5137	5138	5226	5335	5185	5084	7366	7080	7148	7140	7136	7168	6933	7780	7980	7387	7459	7521	7586	7733	6750	6782	6599	6793	6736	6719	6737	8964	6562	6808	6936	6457	6893	6997	6625	6644	6651	6563	6678	6649	6482	110	111	111	111	103	112
1 day, 20:15:03	6452	5137	5141	5215	5322	5188	5075	7368	7074	7147	7132	7143	7149	6933	7736	7982	7379	7453	7538	7564	7719	6760	6774	6613	6792	6717	6721	6731	8967	6563	6788	6935	6445	6880	6993	6630	6641	6654	6579	6685	6656	6464	110	110	110	110	102	112
1 day, 20:30:03	6485	5142	5135	5241	5337	5195	5098	7386	7118	7162	7154	7157	7193	6959	7804	8020	7402	7476	7568	7601	7753	6773	6788	6625	6808	6742	6741	6743	8988	6578	6826	6936	6457	6906	7007	6639	6651	6678	6577	6702	6680	6488	109	110	111	112	103	112
1 day, 20:45:03	6494	5134	5134	5225	5341	5189	5096	7359	7082	7141	7141	7152	7185	6962	7759	7991	7403	7463	7542	7599	7721	6748	6760	6601	6788	6739	6736	6760	8952	6562	6795	6935	6455	6897	7011	6620	6636	6668	6577	6678	6680	6480	109	109	111	111	103	112
1 day, 21:00:03	6530	5141	5155	5227	5340	5202	5110	7372	7098	7161	7159	7164	7194	6979	7766	8012	7399	7477	7565	7603	7736	6767	6765	6599	6806	6738	6749	6759	8987	6566	6798	6942	6443	6907	7011	6630	6649	6676	6590	6699	6698	6469	110	109	112	111	103	112
1 day, 21:15:03	6556	5149	5159	5245	5357	5217	5119	7393	7128	7184	7179	7194	7205	6987	7814	8056	7432	7484	7568	7624	7766	6774	6795	6606	6820	6740	6738	6769	9016	6585	6824	6951	6466	6908	7029	6644	6669	6695	6611	6718	6704	6502	110	109	112	112	102	112
1 day, 21:30:03	6581	5176	5171	5265	5365	5218	5140	7429	7150	7198	7191	7204	7238	7008	7828	8076	7467	7530	7606	7664	7787	6798	6821	6639	6864	6788	6780	6791	9040	6607	6856	6982	6513	6947	7055	6692	6694	6722	6644	6744	6725	6525	111	110	113	112	102	112
1 day, 21:45:03	6594	5168	5173	5268	5379	5243	5152	7414	7148	7203	7193	7216	7222	7036	7821	8094	7467	7523	7607	7670	7806	6796	6818	6651	6844	6764	6783	6800	9041	6605	6841	6968	6486	6939	7056	6671	6683	6703	6646	6750	6707	6522	111	111	113	113	103	112
1 day, 22:00:03	6586	5173	5183	5281	5393	5245	5157	7413	7172	7206	7232	7238	7260	7053	7850	8110	7485	7554	7631	7696	7832	6819	6821	6645	6862	6788	6790	6800	9068	6599	6865	6988	6502	6955	7081	6667	6697	6728	6649	6745	6745	6542	111	111	113	113	103	114
1 day, 22:15:03	6612	5172	5178	5275	5379	5241	5139	7432	7169	7215	7222	7246	7267	7065	7868	8128	7469	7546	7617	7703	7820	6828	6841	6675	6873	6785	6778	6806	9061	6608	6860	6989	6501	6941	7068	6663	6709	6718	6634	6747	6732	6542	110	111	113	112	103	113
1 day, 22:30:03	6632	5187	5184	5282	5390	5258	5149	7443	7179	7219	7242	7256	7260	7063	7862	8137	7499	7561	7640	7702	7830	6833	6825	6648	6876	6792	6807	6800	9083	6618	6856	6986	6504	6953	7080	6693	6710	6722	6663	6762	6742	6540	110	110	111	114	102	113
1 day, 22:45:03	6635	5202	5189	5299	5400	5253	5159	7461	7217	7236	7274	7279	7308	7085	7911	8147	7519	7581	7678	7745	7842	6852	6852	6662	6883	6806	6824	6807	9096	6631	6885	6995	6518	6963	7100	6695	6719	6737	6677	6776	6763	6557	109	108	110	111	103	112
1 day, 23:00:03	6649	5208	5188	5296	5410	5262	5160	7474	7210	7244	7273	7293	7305	7103	7909	8140	7522	7587	7668	7746	7830	6837	6845	6662	6893	6834	6828	6827	9087	6627	6888	7012	6532	6974	7119	6694	6726	6742	6668	6781	6753	6552	111	111	111	111	102	113
1 day, 23:15:03	6638	5201	5194	5298	5409	5277	5175	7462	7198	7248	7279	7290	7297	7116	7892	8165	7526	7595	7678	7751	7834	6863	6835	6680	6904	6825	6831	6828	9100	6636	6886	7012	6517	6978	7102	6706	6735	6754	6678	6793	6782	6562	111	111	112	114	103	114
1 day, 23:30:03	6648	5224	5215	5312	5429	5286	5169	7508	7239	7265	7314	7318	7332	7133	7957	8213	7559	7618	7720	7766	7861	6882	6868	6699	6933	6833	6842	6851	9144	6652	6900	7006	6541	6997	7142	6701	6739	6777	6698	6801	6803	6583	111	111	111	112	103	114
1 day, 23:45:03	6636	5224	5202	5305	5424	5281	5171	7484	7224	7254	7301	7335	7343	7133	7934	8176	7556	7613	7703	7779	7860	6860	6846	6687	6912	6829	6833	6835	9107	6644	6895	7004	6527	6997	7127	6700	6730	6741	6679	6797	6770	6571	111	110	111	112	103	111
2 days, 0:00:03	6629	5226	5211	5304	5433	5291	5185	7471	7232	7265	7304	7329	7339	7134	7909	8200	7560	7613	7708	7776	7874	6875	6835	6692	6911	6823	6845	6835	9114	6639	6880	6997	6517	7001	7123	6703	6728	6759	6687	6793	6782	6581	110	110	113	113	103	112

[truncated: 5 more sheets: Figure 4C, Figure S4A, Figure S4B, Figure S5, Figure S10]
